# Supplementary material for: Limited role of functional differentiation in early diversification of animals
Source: Nat Commun. 2015 Mar 4;6:6455. doi: 10.1038/ncomms7455 (PMC4366486; doi:10.1038/ncomms7455)
Supplement: Supplementary Dataset 1 — The Supplemental Data File includes the phylum and class of each fossil genus (taxon_name), the age of first appearance of that genus in the fossil record (in millions of years ago; fad_age), the stage of first appearance (fad_int), the age of last appearance (lad_age), the stage of last appearance (lad_int), and numeric codes for habitat tiering (tiering), motility (motility), feeding mode (feeding), and their combination (ecological mode) following the numbering system of Bambach et al. (2007), and the references used to obtain the ecological modes (eco_ref). [file ncomms7455-s2.xls]

## Sheet: supplementary_data_file_2.txt
taxon_name	phylum	class	fad_age	fad_int	lad_age	lad_int	tiering	motility	feeding	ecological mode	eco_ref
Proetus	Arthropoda	Trilobita	458.4	Sandbian	393.3	Emsian	1	1	1	111	Bambach, R.K., Bush, A.M., & Erwin, D.H. 2007. Autecology and the Filling of Ecospace: Key Metazoan Radiations. Paleontology 50(1):1-22. Data Supplement; www.trilobites.info
Kaskia	Arthropoda	Trilobita	346.7	Visean	315.2	Bashkirian	1	1	1	111	Bambach, R.K., Bush, A.M., & Erwin, D.H. 2007. Autecology and the Filling of Ecospace: Key Metazoan Radiations. Paleontology 50(1):1-22. Data Supplement; Levi-Setti, R. 1993. Trilobites, 2nd ed. The University of Chicago Press, Chicago, 90-103, 121-325; www.trilobites.info
Phillipsia	Arthropoda	Trilobita	358.9	Tournaisian	330.9	Visean	1	1	1	111	Bambach, R.K., Bush, A.M., & Erwin, D.H. 2007. Autecology and the Filling of Ecospace: Key Metazoan Radiations. Paleontology 50(1):1-22. Data Supplement; Levi-Setti, R. 1993. Trilobites, 2nd ed. The University of Chicago Press, Chicago, 90-103, 121-325; www.trilobites.info
Megapteropsis	Chordata	Mammalia	5.333	Zanclean	3.6	Zanclean	1	1	1	111	Bambach, R.K., Bush, A.M., & Erwin, D.H. 2007. Autecology and the Filling of Ecospace: Key Metazoan Radiations. Paleontology 50(1):1-22. Data Supplement.
Imerocetus	Chordata	Mammalia	11.62	Tortonian	5.333	Messinian	1	1	1	111	Bambach, R.K., Bush, A.M., & Erwin, D.H. 2007. Autecology and the Filling of Ecospace: Key Metazoan Radiations. Paleontology 50(1):1-22. Data Supplement.
Mesoteras	Chordata	Mammalia	11.62	Tortonian	5.333	Messinian	1	1	1	111	Bambach, R.K., Bush, A.M., & Erwin, D.H. 2007. Autecology and the Filling of Ecospace: Key Metazoan Radiations. Paleontology 50(1):1-22. Data Supplement.
Siphonocetus	Chordata	Mammalia	11.62	Tortonian	5.333	Messinian	1	1	1	111	Bambach, R.K., Bush, A.M., & Erwin, D.H. 2007. Autecology and the Filling of Ecospace: Key Metazoan Radiations. Paleontology 50(1):1-22. Data Supplement.
Tretulias	Chordata	Mammalia	11.62	Tortonian	5.333	Messinian	1	1	1	111	Bambach, R.K., Bush, A.M., & Erwin, D.H. 2007. Autecology and the Filling of Ecospace: Key Metazoan Radiations. Paleontology 50(1):1-22. Data Supplement.
Ulias	Chordata	Mammalia	11.62	Tortonian	5.333	Messinian	1	1	1	111	Bambach, R.K., Bush, A.M., & Erwin, D.H. 2007. Autecology and the Filling of Ecospace: Key Metazoan Radiations. Paleontology 50(1):1-22. Data Supplement.
Peripolocetus	Chordata	Mammalia	15.97	Langhian	11.62	Serravallian	1	1	1	111	Bambach, R.K., Bush, A.M., & Erwin, D.H. 2007. Autecology and the Filling of Ecospace: Key Metazoan Radiations. Paleontology 50(1):1-22. Data Supplement.
Tiphyocetus	Chordata	Mammalia	15.97	Langhian	11.62	Serravallian	1	1	1	111	Bambach, R.K., Bush, A.M., & Erwin, D.H. 2007. Autecology and the Filling of Ecospace: Key Metazoan Radiations. Paleontology 50(1):1-22. Data Supplement.
Cetotheriopsis	Chordata	Mammalia	28.1	Chattian	15.97	Burdigalian	1	1	1	111	Bambach, R.K., Bush, A.M., & Erwin, D.H. 2007. Autecology and the Filling of Ecospace: Key Metazoan Radiations. Paleontology 50(1):1-22. Data Supplement.
Mauicetus	Chordata	Mammalia	33.9	Rupelian	15.97	Burdigalian	1	1	1	111	Bambach, R.K., Bush, A.M., & Erwin, D.H. 2007. Autecology and the Filling of Ecospace: Key Metazoan Radiations. Paleontology 50(1):1-22. Data Supplement.
Pachycetus	Chordata	Mammalia	47.8	Lutetian	38	Bartonian	1	1	1	111	Bambach, R.K., Bush, A.M., & Erwin, D.H. 2007. Autecology and the Filling of Ecospace: Key Metazoan Radiations. Paleontology 50(1):1-22. Data Supplement.
Protobalaena	Chordata	Mammalia	5.333	Zanclean	3.6	Zanclean	1	1	1	111	Bambach, R.K., Bush, A.M., & Erwin, D.H. 2007. Autecology and the Filling of Ecospace: Key Metazoan Radiations. Paleontology 50(1):1-22. Data Supplement.
Rhegnopsis	Chordata	Mammalia	11.62	Tortonian	3.6	Zanclean	1	1	1	111	Bambach, R.K., Bush, A.M., & Erwin, D.H. 2007. Autecology and the Filling of Ecospace: Key Metazoan Radiations. Paleontology 50(1):1-22. Data Supplement.
Llanocetus	Chordata	Mammalia	38	Priabonian	33.9	Priabonian	1	1	1	111	Bambach, R.K., Bush, A.M., & Erwin, D.H. 2007. Autecology and the Filling of Ecospace: Key Metazoan Radiations. Paleontology 50(1):1-22. Data Supplement.
Myxinikela	Chordata	Myxini	315.2	Moscovian	307	Moscovian	1	1	1	111	Bambach, R.K., Bush, A.M., & Erwin, D.H. 2007. Autecology and the Filling of Ecospace: Key Metazoan Radiations. Paleontology 50(1):1-22. Data Supplement.
Macropomoides	Chordata	Osteichthyes	100.5	Cenomanian	93.3	Cenomanian	1	1	1	111	Bambach, R.K., Bush, A.M., & Erwin, D.H. 2007. Autecology and the Filling of Ecospace: Key Metazoan Radiations. Paleontology 50(1):1-22. Data Supplement.
Libys	Chordata	Osteichthyes	152.1	Tithonian	145	Tithonian	1	1	1	111	Bambach, R.K., Bush, A.M., & Erwin, D.H. 2007. Autecology and the Filling of Ecospace: Key Metazoan Radiations. Paleontology 50(1):1-22. Data Supplement.
Ecrinesomus	Chordata	Osteichthyes	235	Carnian	228	Carnian	1	1	1	111	Bambach, R.K., Bush, A.M., & Erwin, D.H. 2007. Autecology and the Filling of Ecospace: Key Metazoan Radiations. Paleontology 50(1):1-22. Data Supplement.
Heptanema	Chordata	Osteichthyes	242	Ladinian	145	Tithonian	1	1	1	111	Bambach, R.K., Bush, A.M., & Erwin, D.H. 2007. Autecology and the Filling of Ecospace: Key Metazoan Radiations. Paleontology 50(1):1-22. Data Supplement.
Ticinepomis	Chordata	Osteichthyes	242	Ladinian	235	Ladinian	1	1	1	111	Bambach, R.K., Bush, A.M., & Erwin, D.H. 2007. Autecology and the Filling of Ecospace: Key Metazoan Radiations. Paleontology 50(1):1-22. Data Supplement.
Garnbergia	Chordata	Osteichthyes	247.2	Anisian	242	Anisian	1	1	1	111	Bambach, R.K., Bush, A.M., & Erwin, D.H. 2007. Autecology and the Filling of Ecospace: Key Metazoan Radiations. Paleontology 50(1):1-22. Data Supplement.
Mylacanthus	Chordata	Osteichthyes	251.2	Olenekian	247.2	Olenekian	1	1	1	111	Bambach, R.K., Bush, A.M., & Erwin, D.H. 2007. Autecology and the Filling of Ecospace: Key Metazoan Radiations. Paleontology 50(1):1-22. Data Supplement.
Wimania	Chordata	Osteichthyes	251.2	Olenekian	247.2	Olenekian	1	1	1	111	Bambach, R.K., Bush, A.M., & Erwin, D.H. 2007. Autecology and the Filling of Ecospace: Key Metazoan Radiations. Paleontology 50(1):1-22. Data Supplement.
Bobasatrania	Chordata	Osteichthyes	251.2	Olenekian	228	Carnian	1	1	1	111	Bambach, R.K., Bush, A.M., & Erwin, D.H. 2007. Autecology and the Filling of Ecospace: Key Metazoan Radiations. Paleontology 50(1):1-22. Data Supplement.
Yonngichthys	Chordata	Osteichthyes	259.9	Wuchiapingian	254.2	Wuchiapingian	1	1	1	111	Bambach, R.K., Bush, A.M., & Erwin, D.H. 2007. Autecology and the Filling of Ecospace: Key Metazoan Radiations. Paleontology 50(1):1-22. Data Supplement.
Caridosuctor	Chordata	Osteichthyes	330.9	Serpukhovian	323.2	Serpukhovian	1	1	1	111	Bambach, R.K., Bush, A.M., & Erwin, D.H. 2007. Autecology and the Filling of Ecospace: Key Metazoan Radiations. Paleontology 50(1):1-22. Data Supplement.
Chagrinia	Chordata	Osteichthyes	372.2	Famennian	358.9	Famennian	1	1	1	111	Bambach, R.K., Bush, A.M., & Erwin, D.H. 2007. Autecology and the Filling of Ecospace: Key Metazoan Radiations. Paleontology 50(1):1-22. Data Supplement.
Latvius	Chordata	Osteichthyes	382.7	Frasnian	372.2	Frasnian	1	1	1	111	Bambach, R.K., Bush, A.M., & Erwin, D.H. 2007. Autecology and the Filling of Ecospace: Key Metazoan Radiations. Paleontology 50(1):1-22. Data Supplement.
Eusthenopteron	Chordata	Osteichthyes	387.7	Givetian	372.2	Frasnian	1	1	1	111	Bambach, R.K., Bush, A.M., & Erwin, D.H. 2007. Autecology and the Filling of Ecospace: Key Metazoan Radiations. Paleontology 50(1):1-22. Data Supplement.
Osteolepis	Chordata	Osteichthyes	393.3	Eifelian	372.2	Frasnian	1	1	1	111	Bambach, R.K., Bush, A.M., & Erwin, D.H. 2007. Autecology and the Filling of Ecospace: Key Metazoan Radiations. Paleontology 50(1):1-22. Data Supplement.
Onychodus	Chordata	Osteichthyes	407.6	Emsian	358.9	Famennian	1	1	1	111	Bambach, R.K., Bush, A.M., & Erwin, D.H. 2007. Autecology and the Filling of Ecospace: Key Metazoan Radiations. Paleontology 50(1):1-22. Data Supplement.
Youngolepis	Chordata	Osteichthyes	419.2	Lochkovian	407.6	Pragian	1	1	1	111	Bambach, R.K., Bush, A.M., & Erwin, D.H. 2007. Autecology and the Filling of Ecospace: Key Metazoan Radiations. Paleontology 50(1):1-22. Data Supplement.
Metopocetus	Chordata	Mammalia	11.62	Tortonian	5.333	Messinian	1	1	1	111	Bambach, R.K., Bush, A.M., & Erwin, D.H. 2007. Autecology and the Filling of Ecospace: Key Metazoan Radiations. Paleontology 50(1):1-22. Data Supplement. Bouetel, V., Muizon, C., de 2006. The anatomy and relationships of Piscobalaena nana (Cetacea, Mysticeti), a Cetotheriidae s.s. from the early Pliocene of Peru. Geodiversitas 28 (2): 319‚Äì395.
Mixocetus	Chordata	Mammalia	11.62	Tortonian	5.333	Messinian	1	1	1	111	Bambach, R.K., Bush, A.M., & Erwin, D.H. 2007. Autecology and the Filling of Ecospace: Key Metazoan Radiations. Paleontology 50(1):1-22. Data Supplement. Bouetel, V., Muizon, C., de 2006. The anatomy and relationships of Piscobalaena nana (Cetacea, Mysticeti), a Cetotheriidae s.s. from the early Pliocene of Peru. Geodiversitas 28 (2): 319‚Äì395.
Nannocetus	Chordata	Mammalia	11.62	Tortonian	5.333	Messinian	1	1	1	111	Bambach, R.K., Bush, A.M., & Erwin, D.H. 2007. Autecology and the Filling of Ecospace: Key Metazoan Radiations. Paleontology 50(1):1-22. Data Supplement. Bouetel, V., Muizon, C., de 2006. The anatomy and relationships of Piscobalaena nana (Cetacea, Mysticeti), a Cetotheriidae s.s. from the early Pliocene of Peru. Geodiversitas 28 (2): 319‚Äì395.
Palaeobalaena	Chordata	Mammalia	15.97	Langhian	11.62	Serravallian	1	1	1	111	Bambach, R.K., Bush, A.M., & Erwin, D.H. 2007. Autecology and the Filling of Ecospace: Key Metazoan Radiations. Paleontology 50(1):1-22. Data Supplement. Bouetel, V., Muizon, C., de 2006. The anatomy and relationships of Piscobalaena nana (Cetacea, Mysticeti), a Cetotheriidae s.s. from the early Pliocene of Peru. Geodiversitas 28 (2): 319‚Äì395.
Pinocetus	Chordata	Mammalia	15.97	Langhian	11.62	Serravallian	1	1	1	111	Bambach, R.K., Bush, A.M., & Erwin, D.H. 2007. Autecology and the Filling of Ecospace: Key Metazoan Radiations. Paleontology 50(1):1-22. Data Supplement. Czyzewska, T., and Ryziewicz, Z. 1976. Pinocetus Polonicus Gen.N., Sp.n. (Cetacea) from the Miocene Limetones of Pinczow, Poland. ACTA Palaeontologica Polonica 21(3): 259-302.
Eucetotherium	Chordata	Mammalia	15.97	Langhian	5.333	Messinian	1	1	1	111	Bambach, R.K., Bush, A.M., & Erwin, D.H. 2007. Autecology and the Filling of Ecospace: Key Metazoan Radiations. Paleontology 50(1):1-22. Data Supplement. Palmer, T.S. 1904. North American Fauna No. 23. Government Printing Office. Bouetel, V., Muizon, C., de 2006. The anatomy and relationships of Piscobalaena nana (Cetacea, Mysticeti), a Cetotheriidae s.s. from the early Pliocene of Peru. Geodiver…
Notiocetus	Chordata	Mammalia	5.333	Zanclean	3.6	Zanclean	1	1	1	111	Bambach, R.K., Bush, A.M., & Erwin, D.H. 2007. Autecology and the Filling of Ecospace: Key Metazoan Radiations. Paleontology 50(1):1-22. Data Supplement. Reeves R.R., Stewart B.S., Clapham P.J., and Powell J.A., 2002. National Audubon Society Guide to Marine Mammals of the World Chanticleer Press. ISBN 9780375411410.
Amphicetus	Chordata	Mammalia	5.333	Zanclean	3.6	Zanclean	1	1	1	111	Bambach, R.K., Bush, A.M., & Erwin, D.H. 2007. Autecology and the Filling of Ecospace: Key Metazoan Radiations. Paleontology 50(1):1-22. Data Supplement. Steeman, M.E. 2010. The extinct baleen whale fauna from the Miocene-Pliocene of Belgium and the diagnostic cetacean ear bones. Journal of Systematic Palaeontology 8(1): 63-80, DOI:080/14772011003594961.
Isocetus	Chordata	Mammalia	11.62	Tortonian	5.333	Messinian	1	1	1	111	Bambach, R.K., Bush, A.M., & Erwin, D.H. 2007. Autecology and the Filling of Ecospace: Key Metazoan Radiations. Paleontology 50(1):1-22. Data Supplement. Steeman, M.E. 2010. The extinct baleen whale fauna from the Miocene-Pliocene of Belgium and the diagnostic cetacean ear bones. Journal of Systematic Palaeontology 8(1): 63-80, DOI:080/14772011003594961.
Parietobalaena	Chordata	Mammalia	11.62	Tortonian	5.333	Messinian	1	1	1	111	Bambach, R.K., Bush, A.M., & Erwin, D.H. 2007. Autecology and the Filling of Ecospace: Key Metazoan Radiations. Paleontology 50(1):1-22. Data Supplement. Steeman, M.E. 2010. The extinct baleen whale fauna from the Miocene-Pliocene of Belgium and the diagnostic cetacean ear bones. Journal of Systematic Palaeontology 8(1): 63-80, DOI:080/14772011003594961.
Burtinopsis	Chordata	Mammalia	11.62	Tortonian	5.333	Messinian	1	1	1	111	Bambach, R.K., Bush, A.M., & Erwin, D.H. 2007. Autecology and the Filling of Ecospace: Key Metazoan Radiations. Paleontology 50(1):1-22. Data Supplement. Steeman, M.E. 2010. The extinct baleen whale fauna from the Miocene-Pliocene of Belgium and the diagnostic cetacean ear bones. Journal of Systematic Palaeontology 8(1): 63-80, DOI:080/14772011003594961.
Heterocetus	Chordata	Mammalia	15.97	Langhian	5.333	Messinian	1	1	1	111	Bambach, R.K., Bush, A.M., & Erwin, D.H. 2007. Autecology and the Filling of Ecospace: Key Metazoan Radiations. Paleontology 50(1):1-22. Data Supplement. Steeman, M.E. 2010. The extinct baleen whale fauna from the Miocene-Pliocene of Belgium and the diagnostic cetacean ear bones. Journal of Systematic Palaeontology 8(1): 63-80, DOI:080/14772011003594961.
Cophocetus	Chordata	Mammalia	15.97	Langhian	11.62	Serravallian	1	1	1	111	Bambach, R.K., Bush, A.M., & Erwin, D.H. 2007. Autecology and the Filling of Ecospace: Key Metazoan Radiations. Paleontology 50(1):1-22. Data Supplement. Steeman, M.E. 2010. The extinct baleen whale fauna from the Miocene-Pliocene of Belgium and the diagnostic cetacean ear bones. Journal of Systematic Palaeontology 8(1): 63-80, DOI:080/14772011003594961.
Diorocetus	Chordata	Mammalia	15.97	Langhian	11.62	Serravallian	1	1	1	111	Bambach, R.K., Bush, A.M., & Erwin, D.H. 2007. Autecology and the Filling of Ecospace: Key Metazoan Radiations. Paleontology 50(1):1-22. Data Supplement. Steeman, M.E. 2010. The extinct baleen whale fauna from the Miocene-Pliocene of Belgium and the diagnostic cetacean ear bones. Journal of Systematic Palaeontology 8(1): 63-80, DOI:080/14772011003594961.
Pelocetus	Chordata	Mammalia	15.97	Langhian	11.62	Serravallian	1	1	1	111	Bambach, R.K., Bush, A.M., & Erwin, D.H. 2007. Autecology and the Filling of Ecospace: Key Metazoan Radiations. Paleontology 50(1):1-22. Data Supplement. Steeman, M.E. 2010. The extinct baleen whale fauna from the Miocene-Pliocene of Belgium and the diagnostic cetacean ear bones. Journal of Systematic Palaeontology 8(1): 63-80, DOI:080/14772011003594961.
Mesocetus	Chordata	Mammalia	15.97	Langhian	5.333	Messinian	1	1	1	111	Bambach, R.K., Bush, A.M., & Erwin, D.H. 2007. Autecology and the Filling of Ecospace: Key Metazoan Radiations. Paleontology 50(1):1-22. Data Supplement. Steeman, M.E. 2010. The extinct baleen whale fauna from the Miocene-Pliocene of Belgium and the diagnostic cetacean ear bones. Journal of Systematic Palaeontology 8(1): 63-80, DOI:080/14772011003594961.
Aglaocetus	Chordata	Mammalia	23.03	Aquitanian	15.97	Burdigalian	1	1	1	111	Bambach, R.K., Bush, A.M., & Erwin, D.H. 2007. Autecology and the Filling of Ecospace: Key Metazoan Radiations. Paleontology 50(1):1-22. Data Supplement. Steeman, M.E. 2010. The extinct baleen whale fauna from the Miocene-Pliocene of Belgium and the diagnostic cetacean ear bones. Journal of Systematic Palaeontology 8(1): 63-80, DOI:080/14772011003594961.
Oepikodus	Chordata	Conodonta	477.7	Floian	470	Floian	1	1	1	111	Compagno, L.J.V., 1984. FAO Species Catalogue. Vol. 4. Sharks of the world. An annotated and illustrated catalogue of shark species known to date. Part 1 - Hexanchiformes to Lamniformes. FAO Fish. Synop. 125(4/1):1-249. Rome: FAO., Bambach, R.K., Bush, A.M., & Erwin, D.H. 2007. Autecology and the Filling of Ecospace: Key Metazoan Radiations. Paleontology 50(1):1-22. Data Supplement. Fishbase July…
Balaenoptera	Chordata	Mammalia	11.62	Tortonian	0	Holocene	1	1	1	111	Helfman et al. 2009. The Diversity of Fishes: Biology, Evolution, and Ecology. Wiley-Blackwell; Bambach, R.K., Bush, A.M., & Erwin, D.H. 2007. Autecology and the Filling of Ecospace: Key Metazoan Radiations. Paleontology 50(1):1-22. Data Supplement.., 2007 suppl.
Chonecetus	Chordata	Mammalia	28.1	Chattian	23.03	Chattian	1	1	1	111	Helfman et al. 2009. The Diversity of Fishes: Biology, Evolution, and Ecology. Wiley-Blackwell; Bambach, R.K., Bush, A.M., & Erwin, D.H. 2007. Autecology and the Filling of Ecospace: Key Metazoan Radiations. Paleontology 50(1):1-22. Data Supplement.., 2007 suppl.
Megaptera	Chordata	Mammalia	5.333	Zanclean	0	Holocene	1	1	1	111	Helfman et al. 2009. The Diversity of Fishes: Biology, Evolution, and Ecology. Wiley-Blackwell; Bambach, R.K., Bush, A.M., & Erwin, D.H. 2007. Autecology and the Filling of Ecospace: Key Metazoan Radiations. Paleontology 50(1):1-22. Data Supplement.., 2007 suppl.
Herpetocetus	Chordata	Mammalia	11.62	Tortonian	5.333	Messinian	1	1	1	111	Helfman et al. 2009. The Diversity of Fishes: Biology, Evolution, and Ecology. Wiley-Blackwell; Bambach, R.K., Bush, A.M., & Erwin, D.H. 2007. Autecology and the Filling of Ecospace: Key Metazoan Radiations. Paleontology 50(1):1-22. Data Supplement.., 2007 suppl.
Plesiocetus	Chordata	Mammalia	23.03	Aquitanian	3.6	Zanclean	1	1	1	111	Helfman et al. 2009. The Diversity of Fishes: Biology, Evolution, and Ecology. Wiley-Blackwell; Bambach, R.K., Bush, A.M., & Erwin, D.H. 2007. Autecology and the Filling of Ecospace: Key Metazoan Radiations. Paleontology 50(1):1-22. Data Supplement.., 2007 suppl.
Morenocetus	Chordata	Mammalia	23.03	Aquitanian	15.97	Burdigalian	1	1	1	111	Helfman et al. 2009. The Diversity of Fishes: Biology, Evolution, and Ecology. Wiley-Blackwell; Bambach, R.K., Bush, A.M., & Erwin, D.H. 2007. Autecology and the Filling of Ecospace: Key Metazoan Radiations. Paleontology 50(1):1-22. Data Supplement.., 2007 suppl.
Aetiocetus	Chordata	Mammalia	28.1	Chattian	23.03	Chattian	1	1	1	111	Helfman et al. 2009. The Diversity of Fishes: Biology, Evolution, and Ecology. Wiley-Blackwell; Bambach, R.K., Bush, A.M., & Erwin, D.H. 2007. Autecology and the Filling of Ecospace: Key Metazoan Radiations. Paleontology 50(1):1-22. Data Supplement.., 2007 suppl.
Eubalaena	Chordata	Mammalia	2.588	Gelasian	0	Holocene	1	1	1	111	Helfman et al. 2009. The Diversity of Fishes: Biology, Evolution, and Ecology. Wiley-Blackwell; Bambach, R.K., Bush, A.M., & Erwin, D.H. 2007. Autecology and the Filling of Ecospace: Key Metazoan Radiations. Paleontology 50(1):1-22. Data Supplement.., 2007 suppl.
Cephalotropis	Chordata	Mammalia	5.333	Zanclean	3.6	Zanclean	1	1	1	111	Helfman et al. 2009. The Diversity of Fishes: Biology, Evolution, and Ecology. Wiley-Blackwell; Bambach, R.K., Bush, A.M., & Erwin, D.H. 2007. Autecology and the Filling of Ecospace: Key Metazoan Radiations. Paleontology 50(1):1-22. Data Supplement.., 2007 suppl.
Balaenotus	Chordata	Mammalia	11.62	Tortonian	3.6	Zanclean	1	1	1	111	Helfman et al. 2009. The Diversity of Fishes: Biology, Evolution, and Ecology. Wiley-Blackwell; Bambach, R.K., Bush, A.M., & Erwin, D.H. 2007. Autecology and the Filling of Ecospace: Key Metazoan Radiations. Paleontology 50(1):1-22. Data Supplement.., 2007 suppl.
Idiocetus	Chordata	Mammalia	23.03	Aquitanian	3.6	Zanclean	1	1	1	111	Helfman et al. 2009. The Diversity of Fishes: Biology, Evolution, and Ecology. Wiley-Blackwell; Bambach, R.K., Bush, A.M., & Erwin, D.H. 2007. Autecology and the Filling of Ecospace: Key Metazoan Radiations. Paleontology 50(1):1-22. Data Supplement.., 2007 suppl.
Rorqualus	Chordata	Mammalia	13.82	Serravallian	0	Holocene	1	1	1	111	Helfman et al. 2009. The Diversity of Fishes: Biology, Evolution, and Ecology. Wiley-Blackwell; Bambach, R.K., Bush, A.M., & Erwin, D.H. 2007. Autecology and the Filling of Ecospace: Key Metazoan Radiations. Paleontology 50(1):1-22. Data Supplement.., 2007 suppl.
Balaena	Chordata	Mammalia	5.333	Zanclean	0	Holocene	1	1	1	111	Helfman et al. 2009. The Diversity of Fishes: Biology, Evolution, and Ecology. Wiley-Blackwell; Bambach, R.K., Bush, A.M., & Erwin, D.H. 2007. Autecology and the Filling of Ecospace: Key Metazoan Radiations. Paleontology 50(1):1-22. Data Supplement.., 2007 suppl.
Balaenula	Chordata	Mammalia	11.62	Tortonian	3.6	Zanclean	1	1	1	111	Helfman et al. 2009. The Diversity of Fishes: Biology, Evolution, and Ecology. Wiley-Blackwell; Bambach, R.K., Bush, A.M., & Erwin, D.H. 2007. Autecology and the Filling of Ecospace: Key Metazoan Radiations. Paleontology 50(1):1-22. Data Supplement.., 2007 suppl.
Cetotherium	Chordata	Mammalia	11.62	Tortonian	3.6	Zanclean	1	1	1	111	Helfman et al. 2009. The Diversity of Fishes: Biology, Evolution, and Ecology. Wiley-Blackwell; Bambach, R.K., Bush, A.M., & Erwin, D.H. 2007. Autecology and the Filling of Ecospace: Key Metazoan Radiations. Paleontology 50(1):1-22. Data Supplement.., 2007 suppl.
Plesiocetopsis	Chordata	Mammalia	11.62	Tortonian	3.6	Zanclean	1	1	1	111	Helfman et al. 2009. The Diversity of Fishes: Biology, Evolution, and Ecology. Wiley-Blackwell; Bambach, R.K., Bush, A.M., & Erwin, D.H. 2007. Autecology and the Filling of Ecospace: Key Metazoan Radiations. Paleontology 50(1):1-22. Data Supplement.., 2007 suppl.
Janthina (Jodina)	Mollusca	Gastropoda	0.0117	Holocene	0	Holocene	1	1	1	111	Budd AF, Adrain TS, Park JW, Klaus JS, Johnson KG (2008). The Neogene Marine Biota of Tropical America (“NMITA”) Database: Integrating Data from the Dominican Republic Project. Evolutionary Stasis and Change in the Dominican Republic Neogene. 30:301-310 (no ref listed)
Janthina	Mollusca	Gastropoda	11.62	Tortonian	0	Holocene	1	1	1	111	Budd AF, Adrain TS, Park JW, Klaus JS, Johnson KG (2008). The Neogene Marine Biota of Tropical America (“NMITA”) Database: Integrating Data from the Dominican Republic Project. Evolutionary Stasis and Change in the Dominican Republic Neogene. 30:301-310 (no ref listed)
Alcoveria	Chordata	Osteichthyes	242	Ladinian	235	Ladinian	1	1	3	113	Bambach, R.K., Bush, A.M., & Erwin, D.H. 2007. Autecology and the Filling of Ecospace: Key Metazoan Radiations. Paleontology 50(1):1-22. Data Supplement.
Axelia	Chordata	Osteichthyes	251.2	Olenekian	247.2	Olenekian	1	1	3	113	Bambach, R.K., Bush, A.M., & Erwin, D.H. 2007. Autecology and the Filling of Ecospace: Key Metazoan Radiations. Paleontology 50(1):1-22. Data Supplement.
Ectosteorhachis	Chordata	Osteichthyes	298.9	Asselian	295.5	Asselian	1	1	3	113	Bambach, R.K., Bush, A.M., & Erwin, D.H. 2007. Autecology and the Filling of Ecospace: Key Metazoan Radiations. Paleontology 50(1):1-22. Data Supplement.
Polyosteorhynchus	Chordata	Osteichthyes	330.9	Serpukhovian	323.2	Serpukhovian	1	1	3	113	Bambach, R.K., Bush, A.M., & Erwin, D.H. 2007. Autecology and the Filling of Ecospace: Key Metazoan Radiations. Paleontology 50(1):1-22. Data Supplement.
Mammalodon	Chordata	Mammalia	28.1	Chattian	23.03	Chattian	1	1	3	113	Bambach, R.K., Bush, A.M., & Erwin, D.H. 2007. Autecology and the Filling of Ecospace: Key Metazoan Radiations. Paleontology 50(1):1-22. Data Supplement. Fitzgerald, E.M. 2010. The morphology and systematics of Mammalodon cooliveri (Cetcead:Mysticeti), a toothed mysticete from the Oligocene of Australia. Zoological Journal of the Linnean Society 158:367-476.
Eschrichtius	Chordata	Mammalia	15.97	Langhian	0	Holocene	1	1	3	113	Bambach, R.K., Bush, A.M., & Erwin, D.H. 2007. Autecology and the Filling of Ecospace: Key Metazoan Radiations. Paleontology 50(1):1-22. Data Supplement. Oliver, J.S., and Slattery, P.N. 1985. Destruction and Opportunity on the Sea Floor: Effects of Gray Whale Feeding. Ecology 66(6): 1965-1975.
Hydrodamalis	Chordata	Mammalia	5.333	Zanclean	0	Holocene	1	1	4	114	Bambach, R.K., Bush, A.M., & Erwin, D.H. 2007. Autecology and the Filling of Ecospace: Key Metazoan Radiations. Paleontology 50(1):1-22. Data Supplement.
Xenosiren	Chordata	Mammalia	5.333	Zanclean	3.6	Zanclean	1	1	4	114	Bambach, R.K., Bush, A.M., & Erwin, D.H. 2007. Autecology and the Filling of Ecospace: Key Metazoan Radiations. Paleontology 50(1):1-22. Data Supplement.
Miosiren	Chordata	Mammalia	5.333	Zanclean	3.6	Zanclean	1	1	4	114	Bambach, R.K., Bush, A.M., & Erwin, D.H. 2007. Autecology and the Filling of Ecospace: Key Metazoan Radiations. Paleontology 50(1):1-22. Data Supplement.
Indosiren	Chordata	Mammalia	11.62	Tortonian	5.333	Messinian	1	1	4	114	Bambach, R.K., Bush, A.M., & Erwin, D.H. 2007. Autecology and the Filling of Ecospace: Key Metazoan Radiations. Paleontology 50(1):1-22. Data Supplement.
Ribodon	Chordata	Mammalia	11.62	Tortonian	5.333	Messinian	1	1	4	114	Bambach, R.K., Bush, A.M., & Erwin, D.H. 2007. Autecology and the Filling of Ecospace: Key Metazoan Radiations. Paleontology 50(1):1-22. Data Supplement.
Dusisiren	Chordata	Mammalia	15.97	Langhian	3.6	Zanclean	1	1	4	114	Bambach, R.K., Bush, A.M., & Erwin, D.H. 2007. Autecology and the Filling of Ecospace: Key Metazoan Radiations. Paleontology 50(1):1-22. Data Supplement.
Prohalicore	Chordata	Mammalia	15.97	Langhian	11.62	Serravallian	1	1	4	114	Bambach, R.K., Bush, A.M., & Erwin, D.H. 2007. Autecology and the Filling of Ecospace: Key Metazoan Radiations. Paleontology 50(1):1-22. Data Supplement.
Bharatisiren	Chordata	Mammalia	23.03	Aquitanian	15.97	Burdigalian	1	1	4	114	Bambach, R.K., Bush, A.M., & Erwin, D.H. 2007. Autecology and the Filling of Ecospace: Key Metazoan Radiations. Paleontology 50(1):1-22. Data Supplement.
Dioplotherium	Chordata	Mammalia	23.03	Aquitanian	11.62	Serravallian	1	1	4	114	Bambach, R.K., Bush, A.M., & Erwin, D.H. 2007. Autecology and the Filling of Ecospace: Key Metazoan Radiations. Paleontology 50(1):1-22. Data Supplement.
Metaxytherium	Chordata	Mammalia	23.03	Aquitanian	3.6	Zanclean	1	1	4	114	Bambach, R.K., Bush, A.M., & Erwin, D.H. 2007. Autecology and the Filling of Ecospace: Key Metazoan Radiations. Paleontology 50(1):1-22. Data Supplement.
Rytiodus	Chordata	Mammalia	23.03	Aquitanian	15.97	Burdigalian	1	1	4	114	Bambach, R.K., Bush, A.M., & Erwin, D.H. 2007. Autecology and the Filling of Ecospace: Key Metazoan Radiations. Paleontology 50(1):1-22. Data Supplement.
Thalattosiren	Chordata	Mammalia	23.03	Aquitanian	15.97	Burdigalian	1	1	4	114	Bambach, R.K., Bush, A.M., & Erwin, D.H. 2007. Autecology and the Filling of Ecospace: Key Metazoan Radiations. Paleontology 50(1):1-22. Data Supplement.
Potamosiren	Chordata	Mammalia	23.03	Aquitanian	15.97	Burdigalian	1	1	4	114	Bambach, R.K., Bush, A.M., & Erwin, D.H. 2007. Autecology and the Filling of Ecospace: Key Metazoan Radiations. Paleontology 50(1):1-22. Data Supplement.
Caribosiren	Chordata	Mammalia	33.9	Rupelian	28.1	Rupelian	1	1	4	114	Bambach, R.K., Bush, A.M., & Erwin, D.H. 2007. Autecology and the Filling of Ecospace: Key Metazoan Radiations. Paleontology 50(1):1-22. Data Supplement.
Halitherium	Chordata	Mammalia	33.9	Rupelian	23.03	Chattian	1	1	4	114	Bambach, R.K., Bush, A.M., & Erwin, D.H. 2007. Autecology and the Filling of Ecospace: Key Metazoan Radiations. Paleontology 50(1):1-22. Data Supplement.
Anomotherium	Chordata	Mammalia	33.9	Rupelian	23.03	Chattian	1	1	4	114	Bambach, R.K., Bush, A.M., & Erwin, D.H. 2007. Autecology and the Filling of Ecospace: Key Metazoan Radiations. Paleontology 50(1):1-22. Data Supplement.
Lophiodolus	Chordata	Mammalia	33.9	Rupelian	28.1	Rupelian	1	1	4	114	Bambach, R.K., Bush, A.M., & Erwin, D.H. 2007. Autecology and the Filling of Ecospace: Key Metazoan Radiations. Paleontology 50(1):1-22. Data Supplement.
Eosiren	Chordata	Mammalia	38	Priabonian	33.9	Priabonian	1	1	4	114	Bambach, R.K., Bush, A.M., & Erwin, D.H. 2007. Autecology and the Filling of Ecospace: Key Metazoan Radiations. Paleontology 50(1):1-22. Data Supplement.
Paralitherium	Chordata	Mammalia	38	Priabonian	33.9	Priabonian	1	1	4	114	Bambach, R.K., Bush, A.M., & Erwin, D.H. 2007. Autecology and the Filling of Ecospace: Key Metazoan Radiations. Paleontology 50(1):1-22. Data Supplement.
Prototherium	Chordata	Mammalia	38	Priabonian	33.9	Priabonian	1	1	4	114	Bambach, R.K., Bush, A.M., & Erwin, D.H. 2007. Autecology and the Filling of Ecospace: Key Metazoan Radiations. Paleontology 50(1):1-22. Data Supplement.
Anthracobune	Chordata	Mammalia	47.8	Lutetian	38	Bartonian	1	1	4	114	Bambach, R.K., Bush, A.M., & Erwin, D.H. 2007. Autecology and the Filling of Ecospace: Key Metazoan Radiations. Paleontology 50(1):1-22. Data Supplement.
Anisosiren	Chordata	Mammalia	47.8	Lutetian	38	Bartonian	1	1	4	114	Bambach, R.K., Bush, A.M., & Erwin, D.H. 2007. Autecology and the Filling of Ecospace: Key Metazoan Radiations. Paleontology 50(1):1-22. Data Supplement.
Sirenavus	Chordata	Mammalia	47.8	Lutetian	38	Bartonian	1	1	4	114	Bambach, R.K., Bush, A.M., & Erwin, D.H. 2007. Autecology and the Filling of Ecospace: Key Metazoan Radiations. Paleontology 50(1):1-22. Data Supplement.
Protosiren	Chordata	Mammalia	47.8	Lutetian	38	Bartonian	1	1	4	114	Bambach, R.K., Bush, A.M., & Erwin, D.H. 2007. Autecology and the Filling of Ecospace: Key Metazoan Radiations. Paleontology 50(1):1-22. Data Supplement.
Prorastomus	Chordata	Mammalia	56	Ypresian	33.9	Priabonian	1	1	4	114	Bambach, R.K., Bush, A.M., & Erwin, D.H. 2007. Autecology and the Filling of Ecospace: Key Metazoan Radiations. Paleontology 50(1):1-22. Data Supplement.
Megalops	Chordata	Osteichthyes	11.62	Tortonian	0	Holocene	1	1	4	114	Bambach, R.K., Bush, A.M., & Erwin, D.H. 2007. Autecology and the Filling of Ecospace: Key Metazoan Radiations. Paleontology 50(1):1-22. Data Supplement.
Broweria	Chordata	Osteichthyes	23.03	Aquitanian	15.97	Burdigalian	1	1	4	114	Bambach, R.K., Bush, A.M., & Erwin, D.H. 2007. Autecology and the Filling of Ecospace: Key Metazoan Radiations. Paleontology 50(1):1-22. Data Supplement.
Promegalops	Chordata	Osteichthyes	56	Ypresian	47.8	Ypresian	1	1	4	114	Bambach, R.K., Bush, A.M., & Erwin, D.H. 2007. Autecology and the Filling of Ecospace: Key Metazoan Radiations. Paleontology 50(1):1-22. Data Supplement.
Protarpon	Chordata	Osteichthyes	56	Ypresian	47.8	Ypresian	1	1	4	114	Bambach, R.K., Bush, A.M., & Erwin, D.H. 2007. Autecology and the Filling of Ecospace: Key Metazoan Radiations. Paleontology 50(1):1-22. Data Supplement.
Paratarpon	Chordata	Osteichthyes	83.6	Campanian	72.1	Campanian	1	1	4	114	Bambach, R.K., Bush, A.M., & Erwin, D.H. 2007. Autecology and the Filling of Ecospace: Key Metazoan Radiations. Paleontology 50(1):1-22. Data Supplement.
Sedenhorstia	Chordata	Osteichthyes	100.5	Cenomanian	72.1	Campanian	1	1	4	114	Bambach, R.K., Bush, A.M., & Erwin, D.H. 2007. Autecology and the Filling of Ecospace: Key Metazoan Radiations. Paleontology 50(1):1-22. Data Supplement.
Elopoides	Chordata	Osteichthyes	113	Albian	100.5	Albian	1	1	4	114	Bambach, R.K., Bush, A.M., & Erwin, D.H. 2007. Autecology and the Filling of Ecospace: Key Metazoan Radiations. Paleontology 50(1):1-22. Data Supplement.
Chirodipterus	Chordata	Osteichthyes	382.7	Frasnian	372.2	Frasnian	1	1	4	114	Bambach, R.K., Bush, A.M., & Erwin, D.H. 2007. Autecology and the Filling of Ecospace: Key Metazoan Radiations. Paleontology 50(1):1-22. Data Supplement.
Griphognathus	Chordata	Osteichthyes	382.7	Frasnian	372.2	Frasnian	1	1	4	114	Bambach, R.K., Bush, A.M., & Erwin, D.H. 2007. Autecology and the Filling of Ecospace: Key Metazoan Radiations. Paleontology 50(1):1-22. Data Supplement.
Holodipterus	Chordata	Osteichthyes	382.7	Frasnian	372.2	Frasnian	1	1	4	114	Bambach, R.K., Bush, A.M., & Erwin, D.H. 2007. Autecology and the Filling of Ecospace: Key Metazoan Radiations. Paleontology 50(1):1-22. Data Supplement.
Pillararhynchus	Chordata	Osteichthyes	382.7	Frasnian	372.2	Frasnian	1	1	4	114	Bambach, R.K., Bush, A.M., & Erwin, D.H. 2007. Autecology and the Filling of Ecospace: Key Metazoan Radiations. Paleontology 50(1):1-22. Data Supplement.
Conchodus	Chordata	Osteichthyes	387.7	Givetian	358.9	Famennian	1	1	4	114	Bambach, R.K., Bush, A.M., & Erwin, D.H. 2007. Autecology and the Filling of Ecospace: Key Metazoan Radiations. Paleontology 50(1):1-22. Data Supplement.
Ganorhynchus	Chordata	Osteichthyes	387.7	Givetian	358.9	Famennian	1	1	4	114	Bambach, R.K., Bush, A.M., & Erwin, D.H. 2007. Autecology and the Filling of Ecospace: Key Metazoan Radiations. Paleontology 50(1):1-22. Data Supplement.
Sponysedrion	Chordata	Osteichthyes	407.6	Emsian	393.3	Emsian	1	1	4	114	Bambach, R.K., Bush, A.M., & Erwin, D.H. 2007. Autecology and the Filling of Ecospace: Key Metazoan Radiations. Paleontology 50(1):1-22. Data Supplement.
Dipterus	Chordata	Osteichthyes	410.8	Pragian	358.9	Famennian	1	1	4	114	Bambach, R.K., Bush, A.M., & Erwin, D.H. 2007. Autecology and the Filling of Ecospace: Key Metazoan Radiations. Paleontology 50(1):1-22. Data Supplement.
Uranolophus	Chordata	Osteichthyes	410.8	Pragian	407.6	Pragian	1	1	4	114	Bambach, R.K., Bush, A.M., & Erwin, D.H. 2007. Autecology and the Filling of Ecospace: Key Metazoan Radiations. Paleontology 50(1):1-22. Data Supplement.
Diabolepis	Chordata	Osteichthyes	419.2	Lochkovian	410.8	Lochkovian	1	1	4	114	Bambach, R.K., Bush, A.M., & Erwin, D.H. 2007. Autecology and the Filling of Ecospace: Key Metazoan Radiations. Paleontology 50(1):1-22. Data Supplement.
Breizosteus	Chordata	Placodermi	410.8	Pragian	407.6	Pragian	1	1	4	114	Bambach, R.K., Bush, A.M., & Erwin, D.H. 2007. Autecology and the Filling of Ecospace: Key Metazoan Radiations. Paleontology 50(1):1-22. Data Supplement.
Dobrowlania	Chordata	Placodermi	419.2	Lochkovian	410.8	Lochkovian	1	1	4	114	Bambach, R.K., Bush, A.M., & Erwin, D.H. 2007. Autecology and the Filling of Ecospace: Key Metazoan Radiations. Paleontology 50(1):1-22. Data Supplement.
Kimaspis	Chordata	Placodermi	419.2	Lochkovian	410.8	Lochkovian	1	1	4	114	Bambach, R.K., Bush, A.M., & Erwin, D.H. 2007. Autecology and the Filling of Ecospace: Key Metazoan Radiations. Paleontology 50(1):1-22. Data Supplement.
Paleoparadoxia	Chordata	Mammalia	15.97	Langhian	5.333	Messinian	1	1	4	114	Bambach, R.K., Bush, A.M., & Erwin, D.H. 2007. Autecology and the Filling of Ecospace: Key Metazoan Radiations. Paleontology 50(1):1-22. Data Supplement. Hayashi, S., Houssaye, A., Nakajima, Y., Kentaro, C., Ando, T., Sawamura, H., Inuzuka, N., Kaneko, N., Osaki, T. 2013. Bone Inner Structure Suggests Increasing Aquatic Adaptations in Desmostylia (Mammalia, Afrotheria). PLoS ONE 8 (4): e59146. do…
Desmostylus	Chordata	Mammalia	23.03	Aquitanian	5.333	Messinian	1	1	4	114	Bambach, R.K., Bush, A.M., & Erwin, D.H. 2007. Autecology and the Filling of Ecospace: Key Metazoan Radiations. Paleontology 50(1):1-22. Data Supplement. Hayashi, S., Houssaye, A., Nakajima, Y., Kentaro, C., Ando, T., Sawamura, H., Inuzuka, N., Kaneko, N., Osaki, T. 2013. Bone Inner Structure Suggests Increasing Aquatic Adaptations in Desmostylia (Mammalia, Afrotheria). PLoS ONE 8 (4): e59146. do…
Behemotops	Chordata	Mammalia	28.1	Chattian	23.03	Chattian	1	1	4	114	Bambach, R.K., Bush, A.M., & Erwin, D.H. 2007. Autecology and the Filling of Ecospace: Key Metazoan Radiations. Paleontology 50(1):1-22. Data Supplement. Hayashi, S., Houssaye, A., Nakajima, Y., Kentaro, C., Ando, T., Sawamura, H., Inuzuka, N., Kaneko, N., Osaki, T. 2013. Bone Inner Structure Suggests Increasing Aquatic Adaptations in Desmostylia (Mammalia, Afrotheria). PLoS ONE 8 (4): e59146. do…
Cornwallius	Chordata	Mammalia	28.1	Chattian	23.03	Chattian	1	1	4	114	Bambach, R.K., Bush, A.M., & Erwin, D.H. 2007. Autecology and the Filling of Ecospace: Key Metazoan Radiations. Paleontology 50(1):1-22. Data Supplement. Hayashi, S., Houssaye, A., Nakajima, Y., Kentaro, C., Ando, T., Sawamura, H., Inuzuka, N., Kaneko, N., Osaki, T. 2013. Bone Inner Structure Suggests Increasing Aquatic Adaptations in Desmostylia (Mammalia, Afrotheria). PLoS ONE 8 (4): e59146. do…
Pachychelys	Chordata	Reptilia	5.333	Zanclean	3.6	Zanclean	1	1	4	114	Bambach, R.K., Bush, A.M., & Erwin, D.H. 2007. Autecology and the Filling of Ecospace: Key Metazoan Radiations. Paleontology 50(1):1-22. Data Supplement.., 2007 suppl.
Syllomus	Chordata	Reptilia	15.97	Langhian	11.62	Serravallian	1	1	4	114	Bambach, R.K., Bush, A.M., & Erwin, D.H. 2007. Autecology and the Filling of Ecospace: Key Metazoan Radiations. Paleontology 50(1):1-22. Data Supplement.., 2007 suppl.
Dermochelys	Chordata	Reptilia	23.03	Aquitanian	0	Holocene	1	1	4	114	Bambach, R.K., Bush, A.M., & Erwin, D.H. 2007. Autecology and the Filling of Ecospace: Key Metazoan Radiations. Paleontology 50(1):1-22. Data Supplement.., 2007 suppl.
Chelonia	Chordata	Reptilia	28.1	Chattian	0	Holocene	1	1	4	114	Bambach, R.K., Bush, A.M., & Erwin, D.H. 2007. Autecology and the Filling of Ecospace: Key Metazoan Radiations. Paleontology 50(1):1-22. Data Supplement.., 2007 suppl.
Oligochelone	Chordata	Reptilia	33.9	Rupelian	28.1	Rupelian	1	1	4	114	Bambach, R.K., Bush, A.M., & Erwin, D.H. 2007. Autecology and the Filling of Ecospace: Key Metazoan Radiations. Paleontology 50(1):1-22. Data Supplement.., 2007 suppl.
Pseudosphargis	Chordata	Reptilia	33.9	Rupelian	28.1	Rupelian	1	1	4	114	Bambach, R.K., Bush, A.M., & Erwin, D.H. 2007. Autecology and the Filling of Ecospace: Key Metazoan Radiations. Paleontology 50(1):1-22. Data Supplement.., 2007 suppl.
Procolpochelys	Chordata	Reptilia	38	Priabonian	11.62	Serravallian	1	1	4	114	Bambach, R.K., Bush, A.M., & Erwin, D.H. 2007. Autecology and the Filling of Ecospace: Key Metazoan Radiations. Paleontology 50(1):1-22. Data Supplement.., 2007 suppl.
Cosmochelys	Chordata	Reptilia	56	Ypresian	47.8	Ypresian	1	1	4	114	Bambach, R.K., Bush, A.M., & Erwin, D.H. 2007. Autecology and the Filling of Ecospace: Key Metazoan Radiations. Paleontology 50(1):1-22. Data Supplement.., 2007 suppl.
Eosphargis	Chordata	Reptilia	56	Ypresian	47.8	Ypresian	1	1	4	114	Bambach, R.K., Bush, A.M., & Erwin, D.H. 2007. Autecology and the Filling of Ecospace: Key Metazoan Radiations. Paleontology 50(1):1-22. Data Supplement.., 2007 suppl.
Psephophorus	Chordata	Reptilia	56	Ypresian	3.6	Zanclean	1	1	4	114	Bambach, R.K., Bush, A.M., & Erwin, D.H. 2007. Autecology and the Filling of Ecospace: Key Metazoan Radiations. Paleontology 50(1):1-22. Data Supplement.., 2007 suppl.
Puppigerus	Chordata	Reptilia	56	Ypresian	33.9	Priabonian	1	1	4	114	Bambach, R.K., Bush, A.M., & Erwin, D.H. 2007. Autecology and the Filling of Ecospace: Key Metazoan Radiations. Paleontology 50(1):1-22. Data Supplement.., 2007 suppl.
Caretta	Chordata	Reptilia	56	Ypresian	0	Holocene	1	1	4	114	Bambach, R.K., Bush, A.M., & Erwin, D.H. 2007. Autecology and the Filling of Ecospace: Key Metazoan Radiations. Paleontology 50(1):1-22. Data Supplement.., 2007 suppl.
Phosphatosaurus	Chordata	Reptilia	56	Ypresian	47.8	Ypresian	1	1	4	114	Bambach, R.K., Bush, A.M., & Erwin, D.H. 2007. Autecology and the Filling of Ecospace: Key Metazoan Radiations. Paleontology 50(1):1-22. Data Supplement.., 2007 suppl.
Rhabdognathus	Chordata	Reptilia	56	Ypresian	47.8	Ypresian	1	1	4	114	Bambach, R.K., Bush, A.M., & Erwin, D.H. 2007. Autecology and the Filling of Ecospace: Key Metazoan Radiations. Paleontology 50(1):1-22. Data Supplement.., 2007 suppl.
Protemys	Chordata	Reptilia	56	Ypresian	47.8	Ypresian	1	1	4	114	Bambach, R.K., Bush, A.M., & Erwin, D.H. 2007. Autecology and the Filling of Ecospace: Key Metazoan Radiations. Paleontology 50(1):1-22. Data Supplement.., 2007 suppl.
Tasbacka	Chordata	Reptilia	59.2	Thanetian	56	Thanetian	1	1	4	114	Bambach, R.K., Bush, A.M., & Erwin, D.H. 2007. Autecology and the Filling of Ecospace: Key Metazoan Radiations. Paleontology 50(1):1-22. Data Supplement.., 2007 suppl.
Pneumatoarthrus	Chordata	Reptilia	72.1	Maastrichtian	66	Maastrichtian	1	1	4	114	Bambach, R.K., Bush, A.M., & Erwin, D.H. 2007. Autecology and the Filling of Ecospace: Key Metazoan Radiations. Paleontology 50(1):1-22. Data Supplement.., 2007 suppl.
Dollochelys	Chordata	Reptilia	72.1	Maastrichtian	47.8	Ypresian	1	1	4	114	Bambach, R.K., Bush, A.M., & Erwin, D.H. 2007. Autecology and the Filling of Ecospace: Key Metazoan Radiations. Paleontology 50(1):1-22. Data Supplement.., 2007 suppl.
Peritresius	Chordata	Reptilia	72.1	Maastrichtian	66	Maastrichtian	1	1	4	114	Bambach, R.K., Bush, A.M., & Erwin, D.H. 2007. Autecology and the Filling of Ecospace: Key Metazoan Radiations. Paleontology 50(1):1-22. Data Supplement.., 2007 suppl.
Archelon	Chordata	Reptilia	83.6	Campanian	72.1	Campanian	1	1	4	114	Bambach, R.K., Bush, A.M., & Erwin, D.H. 2007. Autecology and the Filling of Ecospace: Key Metazoan Radiations. Paleontology 50(1):1-22. Data Supplement.., 2007 suppl.
Chelosphargis	Chordata	Reptilia	83.6	Campanian	72.1	Campanian	1	1	4	114	Bambach, R.K., Bush, A.M., & Erwin, D.H. 2007. Autecology and the Filling of Ecospace: Key Metazoan Radiations. Paleontology 50(1):1-22. Data Supplement.., 2007 suppl.
Ctenochelys	Chordata	Reptilia	83.6	Campanian	72.1	Campanian	1	1	4	114	Bambach, R.K., Bush, A.M., & Erwin, D.H. 2007. Autecology and the Filling of Ecospace: Key Metazoan Radiations. Paleontology 50(1):1-22. Data Supplement.., 2007 suppl.
Lophochelys	Chordata	Reptilia	83.6	Campanian	72.1	Campanian	1	1	4	114	Bambach, R.K., Bush, A.M., & Erwin, D.H. 2007. Autecology and the Filling of Ecospace: Key Metazoan Radiations. Paleontology 50(1):1-22. Data Supplement.., 2007 suppl.
Prionochelys	Chordata	Reptilia	83.6	Campanian	72.1	Campanian	1	1	4	114	Bambach, R.K., Bush, A.M., & Erwin, D.H. 2007. Autecology and the Filling of Ecospace: Key Metazoan Radiations. Paleontology 50(1):1-22. Data Supplement.., 2007 suppl.
Porthochelys	Chordata	Reptilia	89.8	Coniacian	86.3	Coniacian	1	1	4	114	Bambach, R.K., Bush, A.M., & Erwin, D.H. 2007. Autecology and the Filling of Ecospace: Key Metazoan Radiations. Paleontology 50(1):1-22. Data Supplement.., 2007 suppl.
Desmatochelys	Chordata	Reptilia	93.3	Turonian	66	Maastrichtian	1	1	4	114	Bambach, R.K., Bush, A.M., & Erwin, D.H. 2007. Autecology and the Filling of Ecospace: Key Metazoan Radiations. Paleontology 50(1):1-22. Data Supplement.., 2007 suppl.
Protostega	Chordata	Reptilia	100.5	Cenomanian	72.1	Campanian	1	1	4	114	Bambach, R.K., Bush, A.M., & Erwin, D.H. 2007. Autecology and the Filling of Ecospace: Key Metazoan Radiations. Paleontology 50(1):1-22. Data Supplement.., 2007 suppl.
Rhinochelys	Chordata	Reptilia	113	Albian	93.3	Cenomanian	1	1	4	114	Bambach, R.K., Bush, A.M., & Erwin, D.H. 2007. Autecology and the Filling of Ecospace: Key Metazoan Radiations. Paleontology 50(1):1-22. Data Supplement.., 2007 suppl.
Portlandemys	Chordata	Reptilia	152.1	Tithonian	145	Tithonian	1	1	4	114	Bambach, R.K., Bush, A.M., & Erwin, D.H. 2007. Autecology and the Filling of Ecospace: Key Metazoan Radiations. Paleontology 50(1):1-22. Data Supplement.., 2007 suppl.
Plesiochelys	Chordata	Reptilia	157.3	Kimmeridgian	152.1	Kimmeridgian	1	1	4	114	Bambach, R.K., Bush, A.M., & Erwin, D.H. 2007. Autecology and the Filling of Ecospace: Key Metazoan Radiations. Paleontology 50(1):1-22. Data Supplement.., 2007 suppl.
Dyrosaurus	Chordata	Reptilia	72.1	Maastrichtian	38	Bartonian	1	1	4	114	Bambach, R.K., Bush, A.M., & Erwin, D.H. 2007. Autecology and the Filling of Ecospace: Key Metazoan Radiations. Paleontology 50(1):1-22. Data Supplement.., 2007 suppl.
Hyposaurus	Chordata	Reptilia	72.1	Maastrichtian	47.8	Ypresian	1	1	4	114	Bambach, R.K., Bush, A.M., & Erwin, D.H. 2007. Autecology and the Filling of Ecospace: Key Metazoan Radiations. Paleontology 50(1):1-22. Data Supplement.., 2007 suppl.
Toxochelys	Chordata	Reptilia	89.8	Coniacian	66	Maastrichtian	1	1	4	114	Bambach, R.K., Bush, A.M., & Erwin, D.H. 2007. Autecology and the Filling of Ecospace: Key Metazoan Radiations. Paleontology 50(1):1-22. Data Supplement.., 2007 suppl.
Pholidosaurus	Chordata	Reptilia	152.1	Tithonian	132.9	Valanginian	1	1	4	114	Bambach, R.K., Bush, A.M., & Erwin, D.H. 2007. Autecology and the Filling of Ecospace: Key Metazoan Radiations. Paleontology 50(1):1-22. Data Supplement.., 2007 suppl.
Cricosaurus	Chordata	Reptilia	157.3	Kimmeridgian	152.1	Kimmeridgian	1	1	4	114	Bambach, R.K., Bush, A.M., & Erwin, D.H. 2007. Autecology and the Filling of Ecospace: Key Metazoan Radiations. Paleontology 50(1):1-22. Data Supplement.., 2007 suppl.
Crocodilaemus	Chordata	Reptilia	157.3	Kimmeridgian	152.1	Kimmeridgian	1	1	4	114	Bambach, R.K., Bush, A.M., & Erwin, D.H. 2007. Autecology and the Filling of Ecospace: Key Metazoan Radiations. Paleontology 50(1):1-22. Data Supplement.., 2007 suppl.
Dakosaurus	Chordata	Reptilia	163.5	Oxfordian	129.4	Hauterivian	1	1	4	114	Bambach, R.K., Bush, A.M., & Erwin, D.H. 2007. Autecology and the Filling of Ecospace: Key Metazoan Radiations. Paleontology 50(1):1-22. Data Supplement.., 2007 suppl.
Mesosaurus	Chordata	Reptilia	290.1	Artinskian	279.3	Artinskian	1	1	4	114	Bambach, R.K., Bush, A.M., & Erwin, D.H. 2007. Autecology and the Filling of Ecospace: Key Metazoan Radiations. Paleontology 50(1):1-22. Data Supplement.., 2007 suppl.
Dactyloptena	Chordata	Osteichthyes	23.03	Aquitanian	0	Holocene	1	1	4	114	Gingerich, Philip D. (2005).Aquatic Adaptation and Swimming Mode Inferred from Skeletal Proportions in the Miocene DesmostylianDesmostylus. Journal of Mammalian Evolution v.12(1/2).doi:10.1007/s10914-005-5719-1. Retrieved March 2013.
Dactylopterus	Chordata	Osteichthyes	5.333	Zanclean	0	Holocene	1	1	4	114	Gingerich, Philip D.‚àö√§(2005).‚àö√§Aquatic Adaptation and Swimming Mode Inferred from Skeletal Proportions in the Miocene DesmostylianDesmostylus.‚àö√§Journal of Mammalian Evolution‚àö√§12‚àö√§(1/2).doi:10.1007/s10914-005-5719-1. Retrieved March 2013.
Prevolitans	Chordata	Osteichthyes	38	Priabonian	33.9	Priabonian	1	1	4	114	Gingerich, Philip D.‚àö√§(2005).‚àö√§Aquatic Adaptation and Swimming Mode Inferred from Skeletal Proportions in the Miocene DesmostylianDesmostylus.‚àö√§Journal of Mammalian Evolution‚àö√§12‚àö√§(1/2).doi:10.1007/s10914-005-5719-1. Retrieved March 2013.
Pterygocephalus	Chordata	Osteichthyes	47.8	Lutetian	38	Bartonian	1	1	4	114	Gingerich, Philip D.‚àö√§(2005).‚àö√§Aquatic Adaptation and Swimming Mode Inferred from Skeletal Proportions in the Miocene DesmostylianDesmostylus.‚àö√§Journal of Mammalian Evolution‚àö√§12‚àö√§(1/2).doi:10.1007/s10914-005-5719-1. Retrieved March 2013.
Scymnodon	Chordata	Chondrichthyes	28.1	Chattian	0	Holocene	1	1	4	114	Helfman et al. 2009. The Diversity of Fishes: Biology, Evolution, and Ecology. Wiley-Blackwell; Bambach, R.K., Bush, A.M., & Erwin, D.H. 2007. Autecology and the Filling of Ecospace: Key Metazoan Radiations. Paleontology 50(1):1-22. Data Supplement.., 2007 suppl.
Selenopeltis	Arthropoda	Trilobita	477.7	Floian	445.2	Katian	1	1	5	115	Levi-Setti, R. 1993. Trilobites, 2nd ed. The University of Chicago Press, Chicago, 90-103, 121-325. Johnson, T. (2003). Discovering the Mysterious Trilobites. Geofin Publishing House, Italy; Bambach, R.K., Bush, A.M., Erwin, D.H. Supplement to Autoecology and the Filling of Ecospace: Key Metazoan Radiations. Supplement to Palaeontology, 2007, Vol. 50, Part 1, pp. 1-22.
Hurdia	Arthropoda	Dinocarida	509	Age 5	500.5	Drumian	1	1	5	115	Bambach, R.K., Bush, A.M., & Erwin, D.H. 2007. Autecology and the Filling of Ecospace: Key Metazoan Radiations. Paleontology 50(1):1-22. Data Supplement.
Kerygmachela	Arthropoda	Dinocarida	521	Age 3	514	Age 3	1	1	5	115	Bambach, R.K., Bush, A.M., & Erwin, D.H. 2007. Autecology and the Filling of Ecospace: Key Metazoan Radiations. Paleontology 50(1):1-22. Data Supplement.
Anomalocaris	Arthropoda	Dinocarida	529	Age 2	497	Guzhangian	1	1	5	115	Bambach, R.K., Bush, A.M., & Erwin, D.H. 2007. Autecology and the Filling of Ecospace: Key Metazoan Radiations. Paleontology 50(1):1-22. Data Supplement.
Cassubia	Arthropoda	Dinocarida	529	Age 2	521	Age 2	1	1	5	115	Bambach, R.K., Bush, A.M., & Erwin, D.H. 2007. Autecology and the Filling of Ecospace: Key Metazoan Radiations. Paleontology 50(1):1-22. Data Supplement.
Eucopia	Arthropoda	Malacostraca	166.1	Callovian	0	Holocene	1	1	5	115	Bambach, R.K., Bush, A.M., & Erwin, D.H. 2007. Autecology and the Filling of Ecospace: Key Metazoan Radiations. Paleontology 50(1):1-22. Data Supplement.
Lophogaster	Arthropoda	Malacostraca	166.1	Callovian	0	Holocene	1	1	5	115	Bambach, R.K., Bush, A.M., & Erwin, D.H. 2007. Autecology and the Filling of Ecospace: Key Metazoan Radiations. Paleontology 50(1):1-22. Data Supplement.
Schimperella	Arthropoda	Malacostraca	247.2	Anisian	242	Anisian	1	1	5	115	Bambach, R.K., Bush, A.M., & Erwin, D.H. 2007. Autecology and the Filling of Ecospace: Key Metazoan Radiations. Paleontology 50(1):1-22. Data Supplement.
Peachocaris	Arthropoda	Malacostraca	315.2	Moscovian	303.7	Kasimovian	1	1	5	115	Bambach, R.K., Bush, A.M., & Erwin, D.H. 2007. Autecology and the Filling of Ecospace: Key Metazoan Radiations. Paleontology 50(1):1-22. Data Supplement.
Diploaspis	Arthropoda	Merostomata	407.6	Emsian	393.3	Emsian	1	1	5	115	Bambach, R.K., Bush, A.M., & Erwin, D.H. 2007. Autecology and the Filling of Ecospace: Key Metazoan Radiations. Paleontology 50(1):1-22. Data Supplement.
Heteroaspis	Arthropoda	Merostomata	407.6	Emsian	393.3	Emsian	1	1	5	115	Bambach, R.K., Bush, A.M., & Erwin, D.H. 2007. Autecology and the Filling of Ecospace: Key Metazoan Radiations. Paleontology 50(1):1-22. Data Supplement.
Chasmataspis	Arthropoda	Merostomata	470	Dapingian	467.3	Dapingian	1	1	5	115	Bambach, R.K., Bush, A.M., & Erwin, D.H. 2007. Autecology and the Filling of Ecospace: Key Metazoan Radiations. Paleontology 50(1):1-22. Data Supplement.
Dollocaris	Arthropoda	Thylacocephala	166.1	Callovian	145	Tithonian	1	1	5	115	Bambach, R.K., Bush, A.M., & Erwin, D.H. 2007. Autecology and the Filling of Ecospace: Key Metazoan Radiations. Paleontology 50(1):1-22. Data Supplement.
Kilianocaris	Arthropoda	Thylacocephala	166.1	Callovian	145	Tithonian	1	1	5	115	Bambach, R.K., Bush, A.M., & Erwin, D.H. 2007. Autecology and the Filling of Ecospace: Key Metazoan Radiations. Paleontology 50(1):1-22. Data Supplement.
Paraostenia	Arthropoda	Thylacocephala	166.1	Callovian	163.5	Callovian	1	1	5	115	Bambach, R.K., Bush, A.M., & Erwin, D.H. 2007. Autecology and the Filling of Ecospace: Key Metazoan Radiations. Paleontology 50(1):1-22. Data Supplement.
Microcaris	Arthropoda	Thylacocephala	242	Ladinian	208.5	Norian	1	1	5	115	Bambach, R.K., Bush, A.M., & Erwin, D.H. 2007. Autecology and the Filling of Ecospace: Key Metazoan Radiations. Paleontology 50(1):1-22. Data Supplement.
Ostenocaris	Arthropoda	Thylacocephala	251.2	Olenekian	190.8	Sinemurian	1	1	5	115	Bambach, R.K., Bush, A.M., & Erwin, D.H. 2007. Autecology and the Filling of Ecospace: Key Metazoan Radiations. Paleontology 50(1):1-22. Data Supplement.
Concavicaris	Arthropoda	Thylacocephala	407.6	Emsian	303.7	Kasimovian	1	1	5	115	Bambach, R.K., Bush, A.M., & Erwin, D.H. 2007. Autecology and the Filling of Ecospace: Key Metazoan Radiations. Paleontology 50(1):1-22. Data Supplement.
Carrickia	Arthropoda	Trilobita	470	Dapingian	445.2	Katian	1	1	5	115	Bambach, R.K., Bush, A.M., & Erwin, D.H. 2007. Autecology and the Filling of Ecospace: Key Metazoan Radiations. Paleontology 50(1):1-22. Data Supplement.
Carolinites	Arthropoda	Trilobita	477.7	Floian	467.3	Dapingian	1	1	5	115	Bambach, R.K., Bush, A.M., & Erwin, D.H. 2007. Autecology and the Filling of Ecospace: Key Metazoan Radiations. Paleontology 50(1):1-22. Data Supplement.
Goniophrys	Arthropoda	Trilobita	477.7	Floian	467.3	Dapingian	1	1	5	115	Bambach, R.K., Bush, A.M., & Erwin, D.H. 2007. Autecology and the Filling of Ecospace: Key Metazoan Radiations. Paleontology 50(1):1-22. Data Supplement.
Oopsites	Arthropoda	Trilobita	477.7	Floian	470	Floian	1	1	5	115	Bambach, R.K., Bush, A.M., & Erwin, D.H. 2007. Autecology and the Filling of Ecospace: Key Metazoan Radiations. Paleontology 50(1):1-22. Data Supplement.
Opipeuter	Arthropoda	Trilobita	477.7	Floian	470	Floian	1	1	5	115	Bambach, R.K., Bush, A.M., & Erwin, D.H. 2007. Autecology and the Filling of Ecospace: Key Metazoan Radiations. Paleontology 50(1):1-22. Data Supplement.
Phorocephala	Arthropoda	Trilobita	477.7	Floian	445.2	Katian	1	1	5	115	Bambach, R.K., Bush, A.M., & Erwin, D.H. 2007. Autecology and the Filling of Ecospace: Key Metazoan Radiations. Paleontology 50(1):1-22. Data Supplement.
Telephina	Arthropoda	Trilobita	477.7	Floian	445.2	Katian	1	1	5	115	Bambach, R.K., Bush, A.M., & Erwin, D.H. 2007. Autecology and the Filling of Ecospace: Key Metazoan Radiations. Paleontology 50(1):1-22. Data Supplement.
Ectillaenus	Arthropoda	Trilobita	477.7	Floian	445.2	Katian	1	1	5	115	Bengston, S., S. Conway Morris, B. J. Cooper, P. A. Jell, and B. N. Runnegar, 1990. Early Cambrian Fossils from South Australia. Association of Australasian Paleontologists, Brisbane, 364; Whiteley, T., Kloc, G., Brett, C. 2002. Trilobites of New York. Cornell University Press, Ithaca, NY. Plates 1-174; Bambach, R.K., Bush, A.M., & Erwin, D.H. 2007. Autecology and the Filling of Ecospace: Key Met…
Scutellum	Arthropoda	Trilobita	443.4	Rhuddanian	372.2	Frasnian	1	1	5	115	Bengston, S., S. Conway Morris, B. J. Cooper, P. A. Jell, and B. N. Runnegar, 1990. Early Cambrian Fossils from South Australia. Association of Australasian Paleontologists, Brisbane, 364; Whiteley, T., Kloc, G., Brett, C. 2002. Trilobites of New York. Cornell University Press, Ithaca, NY. Plates 1-174; Bambach, R.K., Bush, A.M., & Erwin, D.H. 2007. Autecology and the Filling of Ecospace: Key Met…
Bronteus	Arthropoda	Trilobita	458.4	Sandbian	372.2	Frasnian	1	1	5	115	Bengston, S., S. Conway Morris, B. J. Cooper, P. A. Jell, and B. N. Runnegar, 1990. Early Cambrian Fossils from South Australia. Association of Australasian Paleontologists, Brisbane, 364; Whiteley, T., Kloc, G., Brett, C. 2002. Trilobites of New York. Cornell University Press, Ithaca, NY. Plates 1-174; Bambach, R.K., Bush, A.M., & Erwin, D.H. 2007. Autecology and the Filling of Ecospace: Key Met…
Ductina	Arthropoda	Trilobita	372.2	Famennian	358.9	Famennian	1	1	5	115	Bambach, R.K., Bush, A.M., Erwin, D.H. Supplement to Autoecology and the Filling of Ecospace: Key Metazoan Radiations. Supplement to Palaeontology, 2007, Vol. 50, Part 1, pp. 1-22. Johnson, T. 2003. Discovering the Mysterious Trilobites. Geofin Publishing House, Italy. www.trilobites.info, S. Gon, July 1, 2013
Lobopyge	Arthropoda	Trilobita	443.4	Rhuddanian	387.7	Eifelian	1	1	5	115	Bambach, R.K., Bush, A.M., Erwin, D.H. Supplement to Autoecology and the Filling of Ecospace: Key Metazoan Radiations. Supplement to Palaeontology, 2007, Vol. 50, Part 1, pp. 1-22. Johnson, T. 2003. Discovering the Mysterious Trilobites. Geofin Publishing House, Italy. www.trilobites.info, S. Gon, July 1, 2013
Phacopidina	Arthropoda	Trilobita	467.3	Darriwilian	453	Sandbian	1	1	5	115	Bambach, R.K., Bush, A.M., Erwin, D.H. Supplement to Autoecology and the Filling of Ecospace: Key Metazoan Radiations. Supplement to Palaeontology, 2007, Vol. 50, Part 1, pp. 1-22. Johnson, T. 2003. Discovering the Mysterious Trilobites. Geofin Publishing House, Italy. www.trilobites.info, S. Gon, July 1, 2013
Encrinuroides	Arthropoda	Trilobita	477.7	Floian	445.2	Katian	1	1	5	115	Bambach, R.K., Bush, A.M., Erwin, D.H. Supplement to Autoecology and the Filling of Ecospace: Key Metazoan Radiations. Supplement to Palaeontology, 2007, Vol. 50, Part 1, pp. 1-22. Johnson, T. 2003. Discovering the Mysterious Trilobites. Geofin Publishing House, Italy. www.trilobites.info, S. Gon, July 1, 2013
Placoparia	Arthropoda	Trilobita	477.7	Floian	445.2	Katian	1	1	5	115	Bambach, R.K., Bush, A.M., Erwin, D.H. Supplement to Autoecology and the Filling of Ecospace: Key Metazoan Radiations. Supplement to Palaeontology, 2007, Vol. 50, Part 1, pp. 1-22. Johnson, T. 2003. Discovering the Mysterious Trilobites. Geofin Publishing House, Italy. www.trilobites.info, S. Gon, July 1, 2013
Pseudocybele	Arthropoda	Trilobita	477.7	Floian	470	Floian	1	1	5	115	Bambach, R.K., Bush, A.M., Erwin, D.H. Supplement to Autoecology and the Filling of Ecospace: Key Metazoan Radiations. Supplement to Palaeontology, 2007, Vol. 50, Part 1, pp. 1-22. Johnson, T. 2003. Discovering the Mysterious Trilobites. Geofin Publishing House, Italy. www.trilobites.info, S. Gon, July 1, 2013
Phacops	Arthropoda	Trilobita	410.8	Pragian	358.9	Famennian	1	1	5	115	Bambach, R.K., Bush, A.M., Erwin, D.H. Supplement to Autoecology and the Filling of Ecospace: Key Metazoan Radiations. Supplement to Palaeontology, 2007, Vol. 50, Part 1, pp. 1-22. Johnson, T. 2003. Discovering the Mysterious Trilobites. Geofin Publishing House, Italy. www.trilobites.info, S. Gon, July 1, 2013
Metacryphaeus	Arthropoda	Trilobita	407.6	Emsian	382.7	Givetian	1	1	5	115	Bambach, R.K., Bush, A.M., Erwin, D.H. Supplement to Autoecology and the Filling of Ecospace: Key Metazoan Radiations. Supplement to Palaeontology, 2007, Vol. 50, Part 1, pp. 1-22. Levi-Setti, R. 1993. Trilobites, 2nd ed. The University of Chicago Press, Chicago, 90-103, 121-325; www.trilobites.info
Psychopyge	Arthropoda	Trilobita	407.6	Emsian	393.3	Emsian	1	1	5	115	Bambach, R.K., Bush, A.M., Erwin, D.H. Supplement to Autoecology and the Filling of Ecospace: Key Metazoan Radiations. Supplement to Palaeontology, 2007, Vol. 50, Part 1, pp. 1-22. Levi-Setti, R. 1993. Trilobites, 2nd ed. The University of Chicago Press, Chicago, 90-103, 121-325; www.trilobites.info
Ceratonurus	Arthropoda	Trilobita	419.2	Lochkovian	387.7	Eifelian	1	1	5	115	Bambach, R.K., Bush, A.M., Erwin, D.H. Supplement to Autoecology and the Filling of Ecospace: Key Metazoan Radiations. Supplement to Palaeontology, 2007, Vol. 50, Part 1, pp. 1-22. Levi-Setti, R. 1993. Trilobites, 2nd ed. The University of Chicago Press, Chicago, 90-103, 121-325; www.trilobites.info
Acantaloma	Arthropoda	Trilobita	419.2	Lochkovian	382.7	Givetian	1	1	5	115	Bambach, R.K., Bush, A.M., Erwin, D.H. Supplement to Autoecology and the Filling of Ecospace: Key Metazoan Radiations. Supplement to Palaeontology, 2007, Vol. 50, Part 1, pp. 1-22. Levi-Setti, R. 1993. Trilobites, 2nd ed. The University of Chicago Press, Chicago, 90-103, 121-325; www.trilobites.info
Huntoniatonia	Arthropoda	Trilobita	419.2	Lochkovian	407.6	Pragian	1	1	5	115	Bambach, R.K., Bush, A.M., Erwin, D.H. Supplement to Autoecology and the Filling of Ecospace: Key Metazoan Radiations. Supplement to Palaeontology, 2007, Vol. 50, Part 1, pp. 1-22. Levi-Setti, R. 1993. Trilobites, 2nd ed. The University of Chicago Press, Chicago, 90-103, 121-325; www.trilobites.info
Odontochile	Arthropoda	Trilobita	419.2	Lochkovian	387.7	Eifelian	1	1	5	115	Bambach, R.K., Bush, A.M., Erwin, D.H. Supplement to Autoecology and the Filling of Ecospace: Key Metazoan Radiations. Supplement to Palaeontology, 2007, Vol. 50, Part 1, pp. 1-22. Levi-Setti, R. 1993. Trilobites, 2nd ed. The University of Chicago Press, Chicago, 90-103, 121-325; www.trilobites.info
Reedops	Arthropoda	Trilobita	419.2	Lochkovian	393.3	Emsian	1	1	5	115	Bambach, R.K., Bush, A.M., Erwin, D.H. Supplement to Autoecology and the Filling of Ecospace: Key Metazoan Radiations. Supplement to Palaeontology, 2007, Vol. 50, Part 1, pp. 1-22. Levi-Setti, R. 1993. Trilobites, 2nd ed. The University of Chicago Press, Chicago, 90-103, 121-325; www.trilobites.info
Encrinurus	Arthropoda	Trilobita	443.4	Rhuddanian	410.8	Lochkovian	1	1	5	115	Bambach, R.K., Bush, A.M., Erwin, D.H. Supplement to Autoecology and the Filling of Ecospace: Key Metazoan Radiations. Supplement to Palaeontology, 2007, Vol. 50, Part 1, pp. 1-22. Levi-Setti, R. 1993. Trilobites, 2nd ed. The University of Chicago Press, Chicago, 90-103, 121-325; www.trilobites.info
Leonaspis	Arthropoda	Trilobita	453	Katian	393.3	Emsian	1	1	5	115	Bambach, R.K., Bush, A.M., Erwin, D.H. Supplement to Autoecology and the Filling of Ecospace: Key Metazoan Radiations. Supplement to Palaeontology, 2007, Vol. 50, Part 1, pp. 1-22. Levi-Setti, R. 1993. Trilobites, 2nd ed. The University of Chicago Press, Chicago, 90-103, 121-325; www.trilobites.info
Dalmanitina	Arthropoda	Trilobita	467.3	Darriwilian	445.2	Katian	1	1	5	115	Bambach, R.K., Bush, A.M., Erwin, D.H. Supplement to Autoecology and the Filling of Ecospace: Key Metazoan Radiations. Supplement to Palaeontology, 2007, Vol. 50, Part 1, pp. 1-22. Levi-Setti, R. 1993. Trilobites, 2nd ed. The University of Chicago Press, Chicago, 90-103, 121-325; www.trilobites.info
Eomonarachus	Arthropoda	Trilobita	467.3	Darriwilian	453	Sandbian	1	1	5	115	Bambach, R.K., Bush, A.M., Erwin, D.H. Supplement to Autoecology and the Filling of Ecospace: Key Metazoan Radiations. Supplement to Palaeontology, 2007, Vol. 50, Part 1, pp. 1-22. Levi-Setti, R. 1993. Trilobites, 2nd ed. The University of Chicago Press, Chicago, 90-103, 121-325; www.trilobites.info
Ceraurus	Arthropoda	Trilobita	470	Dapingian	445.2	Katian	1	1	5	115	Bambach, R.K., Bush, A.M., Erwin, D.H. Supplement to Autoecology and the Filling of Ecospace: Key Metazoan Radiations. Supplement to Palaeontology, 2007, Vol. 50, Part 1, pp. 1-22. Levi-Setti, R. 1993. Trilobites, 2nd ed. The University of Chicago Press, Chicago, 90-103, 121-325; www.trilobites.info
Chasmops	Arthropoda	Trilobita	470	Dapingian	453	Sandbian	1	1	5	115	Bambach, R.K., Bush, A.M., Erwin, D.H. Supplement to Autoecology and the Filling of Ecospace: Key Metazoan Radiations. Supplement to Palaeontology, 2007, Vol. 50, Part 1, pp. 1-22. Levi-Setti, R. 1993. Trilobites, 2nd ed. The University of Chicago Press, Chicago, 90-103, 121-325; www.trilobites.info
Eoacidaspis	Arthropoda	Trilobita	497	Paibian	477.7	Tremadocian	1	1	5	115	Bambach, R.K., Bush, A.M., Erwin, D.H. Supplement to Autoecology and the Filling of Ecospace: Key Metazoan Radiations. Supplement to Palaeontology, 2007, Vol. 50, Part 1, pp. 1-22. Levi-Setti, R. 1993. Trilobites, 2nd ed. The University of Chicago Press, Chicago, 90-103, 121-325; www.trilobites.info
Diacalymene	Arthropoda	Trilobita	458.4	Sandbian	427.4	Homerian	1	1	5	115	Bambach, R.K., Bush, A.M., Erwin, D.H. Supplement to Autoecology and the Filling of Ecospace: Key Metazoan Radiations. Supplement to Palaeontology, 2007, Vol. 50, Part 1, pp. 1-22. Whiteley, T., Kloc, G., Brett, C. 2002. Trilobites of New York. Cornell University Press, Ithaca, NY. Plates 1-174. Levi-Setti, R. 1993. Trilobites, 2nd ed. The University of Chicago Press, Chicago, 90-103, 121-325. ww…
Isotelus	Arthropoda	Trilobita	470	Dapingian	445.2	Katian	1	1	5	115	Bambach, R.K., Bush, A.M., Erwin, D.H. Supplement to Autoecology and the Filling of Ecospace: Key Metazoan Radiations. Supplement to Palaeontology, 2007, Vol. 50, Part 1, pp. 1-22. Whiteley, T., Kloc, G., Brett, C. 2002. Trilobites of New York. Cornell University Press, Ithaca, NY. Plates 1-174. Levi-Setti, R. 1993. Trilobites, 2nd ed. The University of Chicago Press, Chicago, 90-103, 121-325. ww…
Triarthrus	Arthropoda	Trilobita	485.4	Tremadocian	445.2	Katian	1	1	5	115	Bambach, R.K., Bush, A.M., Erwin, D.H. Supplement to Autoecology and the Filling of Ecospace: Key Metazoan Radiations. Supplement to Palaeontology, 2007, Vol. 50, Part 1, pp. 1-22. Whiteley, T., Kloc, G., Brett, C. 2002. Trilobites of New York. Cornell University Press, Ithaca, NY. Plates 1-174. Levi-Setti, R. 1993. Trilobites, 2nd ed. The University of Chicago Press, Chicago, 90-103, 121-325. ww…
Eldredgeops	Arthropoda	Trilobita	393.3	Eifelian	382.7	Givetian	1	1	5	115	Bambach, R.K., Bush, A.M., Erwin, D.H. Supplement to Autoecology and the Filling of Ecospace: Key Metazoan Radiations. Supplement to Palaeontology, 2007, Vol. 50, Part 1, pp. 1-22. Whiteley, T., Kloc, G., Brett, C. 2002. Trilobites of New York. Cornell University Press, Ithaca, NY. Plates 1-174. Levi-Setti, R. 1993. Trilobites, 2nd ed. The University of Chicago Press, Chicago, 90-103, 121-325. ww…
Coronura	Arthropoda	Trilobita	407.6	Emsian	387.7	Eifelian	1	1	5	115	Bambach, R.K., Bush, A.M., Erwin, D.H. Supplement to Autoecology and the Filling of Ecospace: Key Metazoan Radiations. Supplement to Palaeontology, 2007, Vol. 50, Part 1, pp. 1-22. Whiteley, T., Kloc, G., Brett, C. 2002. Trilobites of New York. Cornell University Press, Ithaca, NY. Plates 1-174. Levi-Setti, R. 1993. Trilobites, 2nd ed. The University of Chicago Press, Chicago, 90-103, 121-325. ww…
Odontocephalus	Arthropoda	Trilobita	407.6	Emsian	387.7	Eifelian	1	1	5	115	Bambach, R.K., Bush, A.M., Erwin, D.H. Supplement to Autoecology and the Filling of Ecospace: Key Metazoan Radiations. Supplement to Palaeontology, 2007, Vol. 50, Part 1, pp. 1-22. Whiteley, T., Kloc, G., Brett, C. 2002. Trilobites of New York. Cornell University Press, Ithaca, NY. Plates 1-174. Levi-Setti, R. 1993. Trilobites, 2nd ed. The University of Chicago Press, Chicago, 90-103, 121-325. ww…
Dipleura	Arthropoda	Trilobita	427.4	Gorstian	382.7	Givetian	1	1	5	115	Bambach, R.K., Bush, A.M., Erwin, D.H. Supplement to Autoecology and the Filling of Ecospace: Key Metazoan Radiations. Supplement to Palaeontology, 2007, Vol. 50, Part 1, pp. 1-22. Whiteley, T., Kloc, G., Brett, C. 2002. Trilobites of New York. Cornell University Press, Ithaca, NY. Plates 1-174. Levi-Setti, R. 1993. Trilobites, 2nd ed. The University of Chicago Press, Chicago, 90-103, 121-325. ww…
Dalmanites	Arthropoda	Trilobita	443.4	Rhuddanian	387.7	Eifelian	1	1	5	115	Bambach, R.K., Bush, A.M., Erwin, D.H. Supplement to Autoecology and the Filling of Ecospace: Key Metazoan Radiations. Supplement to Palaeontology, 2007, Vol. 50, Part 1, pp. 1-22. Whiteley, T., Kloc, G., Brett, C. 2002. Trilobites of New York. Cornell University Press, Ithaca, NY. Plates 1-174. Levi-Setti, R. 1993. Trilobites, 2nd ed. The University of Chicago Press, Chicago, 90-103, 121-325. ww…
Harpidella	Arthropoda	Trilobita	458.4	Sandbian	382.7	Givetian	1	1	5	115	Bambach, R.K., Bush, A.M., Erwin, D.H. Supplement to Autoecology and the Filling of Ecospace: Key Metazoan Radiations. Supplement to Palaeontology, 2007, Vol. 50, Part 1, pp. 1-22. Whiteley, T., Kloc, G., Brett, C. 2002. Trilobites of New York. Cornell University Press, Ithaca, NY. Plates 1-174. Levi-Setti, R. 1993. Trilobites, 2nd ed. The University of Chicago Press, Chicago, 90-103, 121-325. ww…
Hypodicranotus	Arthropoda	Trilobita	467.3	Darriwilian	445.2	Katian	1	1	5	115	Bambach, R.K., Bush, A.M., Erwin, D.H. Supplement to Autoecology and the Filling of Ecospace: Key Metazoan Radiations. Supplement to Palaeontology, 2007, Vol. 50, Part 1, pp. 1-22. Whiteley, T., Kloc, G., Brett, C. 2002. Trilobites of New York. Cornell University Press, Ithaca, NY. Plates 1-174. Levi-Setti, R. 1993. Trilobites, 2nd ed. The University of Chicago Press, Chicago, 90-103, 121-325. ww…
Erratencrinurus	Arthropoda	Trilobita	467.3	Darriwilian	445.2	Katian	1	1	5	115	Bambach, R.K., Bush, A.M., Erwin, D.H. Supplement to Autoecology and the Filling of Ecospace: Key Metazoan Radiations. Supplement to Palaeontology, 2007, Vol. 50, Part 1, pp. 1-22. Whiteley, T., Kloc, G., Brett, C. 2002. Trilobites of New York. Cornell University Press, Ithaca, NY. Plates 1-174. Levi-Setti, R. 1993. Trilobites, 2nd ed. The University of Chicago Press, Chicago, 90-103, 121-325. ww…
Achatella	Arthropoda	Trilobita	467.3	Darriwilian	445.2	Katian	1	1	5	115	Bambach, R.K., Bush, A.M., Erwin, D.H. Supplement to Autoecology and the Filling of Ecospace: Key Metazoan Radiations. Supplement to Palaeontology, 2007, Vol. 50, Part 1, pp. 1-22. Whiteley, T., Kloc, G., Brett, C. 2002. Trilobites of New York. Cornell University Press, Ithaca, NY. Plates 1-174. Levi-Setti, R. 1993. Trilobites, 2nd ed. The University of Chicago Press, Chicago, 90-103, 121-325. ww…
Calyptaulax	Arthropoda	Trilobita	470	Dapingian	445.2	Katian	1	1	5	115	Bambach, R.K., Bush, A.M., Erwin, D.H. Supplement to Autoecology and the Filling of Ecospace: Key Metazoan Radiations. Supplement to Palaeontology, 2007, Vol. 50, Part 1, pp. 1-22. Whiteley, T., Kloc, G., Brett, C. 2002. Trilobites of New York. Cornell University Press, Ithaca, NY. Plates 1-174. Levi-Setti, R. 1993. Trilobites, 2nd ed. The University of Chicago Press, Chicago, 90-103, 121-325. ww…
Sphaerocoryphe	Arthropoda	Trilobita	470	Dapingian	445.2	Katian	1	1	5	115	Bambach, R.K., Bush, A.M., Erwin, D.H. Supplement to Autoecology and the Filling of Ecospace: Key Metazoan Radiations. Supplement to Palaeontology, 2007, Vol. 50, Part 1, pp. 1-22. Whiteley, T., Kloc, G., Brett, C. 2002. Trilobites of New York. Cornell University Press, Ithaca, NY. Plates 1-174. Levi-Setti, R. 1993. Trilobites, 2nd ed. The University of Chicago Press, Chicago, 90-103, 121-325. ww…
Pliomerops	Arthropoda	Trilobita	477.7	Floian	453	Sandbian	1	1	5	115	Bambach, R.K., Bush, A.M., Erwin, D.H. Supplement to Autoecology and the Filling of Ecospace: Key Metazoan Radiations. Supplement to Palaeontology, 2007, Vol. 50, Part 1, pp. 1-22. Whiteley, T., Kloc, G., Brett, C. 2002. Trilobites of New York. Cornell University Press, Ithaca, NY. Plates 1-174. Levi-Setti, R. 1993. Trilobites, 2nd ed. The University of Chicago Press, Chicago, 90-103, 121-325. ww…
Glaphurus	Arthropoda	Trilobita	485.4	Tremadocian	453	Sandbian	1	1	5	115	Bambach, R.K., Bush, A.M., Erwin, D.H. Supplement to Autoecology and the Filling of Ecospace: Key Metazoan Radiations. Supplement to Palaeontology, 2007, Vol. 50, Part 1, pp. 1-22. Whiteley, T., Kloc, G., Brett, C. 2002. Trilobites of New York. Cornell University Press, Ithaca, NY. Plates 1-174. Levi-Setti, R. 1993. Trilobites, 2nd ed. The University of Chicago Press, Chicago, 90-103, 121-325. ww…
Adelophthalmus	Arthropoda	Merostomata	372.2	Famennian	279.3	Artinskian	1	1	5	115	Lamsdell, J. C. and S. J. Braddy 2010. Cope's Rule and Romer's theory: patterns of diversity and gigantism in eurypterids and Palaeozoic vertebrates. Biol. Lett. vol. 6 no. 2 265-269 http://rsbl.royalsocietypublishing.org/content/6/2/265.full
Hallipterus	Arthropoda	Merostomata	382.7	Frasnian	372.2	Frasnian	1	1	5	115	Lamsdell, J. C. and S. J. Braddy 2010. Cope's Rule and Romer's theory: patterns of diversity and gigantism in eurypterids and Palaeozoic vertebrates. Biol. Lett. vol. 6 no. 2 265-269 http://rsbl.royalsocietypublishing.org/content/6/2/265.full
Alkenopterus	Arthropoda	Merostomata	407.6	Emsian	393.3	Emsian	1	1	5	115	Lamsdell, J. C. and S. J. Braddy 2010. Cope's Rule and Romer's theory: patterns of diversity and gigantism in eurypterids and Palaeozoic vertebrates. Biol. Lett. vol. 6 no. 2 265-269 http://rsbl.royalsocietypublishing.org/content/6/2/265.full
Moselopterus	Arthropoda	Merostomata	407.6	Emsian	387.7	Eifelian	1	1	5	115	Lamsdell, J. C. and S. J. Braddy 2010. Cope's Rule and Romer's theory: patterns of diversity and gigantism in eurypterids and Palaeozoic vertebrates. Biol. Lett. vol. 6 no. 2 265-269 http://rsbl.royalsocietypublishing.org/content/6/2/265.full
Willwerathia	Arthropoda	Merostomata	407.6	Emsian	393.3	Emsian	1	1	5	115	Lamsdell, J. C. and S. J. Braddy 2010. Cope's Rule and Romer's theory: patterns of diversity and gigantism in eurypterids and Palaeozoic vertebrates. Biol. Lett. vol. 6 no. 2 265-269 http://rsbl.royalsocietypublishing.org/content/6/2/265.full
Jaekelopterus	Arthropoda	Merostomata	410.8	Pragian	393.3	Emsian	1	1	5	115	Lamsdell, J. C. and S. J. Braddy 2010. Cope's Rule and Romer's theory: patterns of diversity and gigantism in eurypterids and Palaeozoic vertebrates. Biol. Lett. vol. 6 no. 2 265-269 http://rsbl.royalsocietypublishing.org/content/6/2/265.full
Rhenopterus	Arthropoda	Merostomata	410.8	Pragian	372.2	Frasnian	1	1	5	115	Lamsdell, J. C. and S. J. Braddy 2010. Cope's Rule and Romer's theory: patterns of diversity and gigantism in eurypterids and Palaeozoic vertebrates. Biol. Lett. vol. 6 no. 2 265-269 http://rsbl.royalsocietypublishing.org/content/6/2/265.full
Syntomopterus	Arthropoda	Merostomata	410.8	Pragian	407.6	Pragian	1	1	5	115	Lamsdell, J. C. and S. J. Braddy 2010. Cope's Rule and Romer's theory: patterns of diversity and gigantism in eurypterids and Palaeozoic vertebrates. Biol. Lett. vol. 6 no. 2 265-269 http://rsbl.royalsocietypublishing.org/content/6/2/265.full
Stylonurus	Arthropoda	Merostomata	419.2	Lochkovian	410.8	Lochkovian	1	1	5	115	Lamsdell, J. C. and S. J. Braddy 2010. Cope's Rule and Romer's theory: patterns of diversity and gigantism in eurypterids and Palaeozoic vertebrates. Biol. Lett. vol. 6 no. 2 265-269 http://rsbl.royalsocietypublishing.org/content/6/2/265.full
Bassipterus	Arthropoda	Merostomata	423	Pridolian	419.2	Pridolian	1	1	5	115	Lamsdell, J. C. and S. J. Braddy 2010. Cope's Rule and Romer's theory: patterns of diversity and gigantism in eurypterids and Palaeozoic vertebrates. Biol. Lett. vol. 6 no. 2 265-269 http://rsbl.royalsocietypublishing.org/content/6/2/265.full
Buffalopterus	Arthropoda	Merostomata	423	Pridolian	419.2	Pridolian	1	1	5	115	Lamsdell, J. C. and S. J. Braddy 2010. Cope's Rule and Romer's theory: patterns of diversity and gigantism in eurypterids and Palaeozoic vertebrates. Biol. Lett. vol. 6 no. 2 265-269 http://rsbl.royalsocietypublishing.org/content/6/2/265.full
Clarkeipterus	Arthropoda	Merostomata	423	Pridolian	419.2	Pridolian	1	1	5	115	Lamsdell, J. C. and S. J. Braddy 2010. Cope's Rule and Romer's theory: patterns of diversity and gigantism in eurypterids and Palaeozoic vertebrates. Biol. Lett. vol. 6 no. 2 265-269 http://rsbl.royalsocietypublishing.org/content/6/2/265.full
Kokomopterus	Arthropoda	Merostomata	423	Pridolian	419.2	Pridolian	1	1	5	115	Lamsdell, J. C. and S. J. Braddy 2010. Cope's Rule and Romer's theory: patterns of diversity and gigantism in eurypterids and Palaeozoic vertebrates. Biol. Lett. vol. 6 no. 2 265-269 http://rsbl.royalsocietypublishing.org/content/6/2/265.full
Onychopterella	Arthropoda	Merostomata	423	Pridolian	419.2	Pridolian	1	1	5	115	Lamsdell, J. C. and S. J. Braddy 2010. Cope's Rule and Romer's theory: patterns of diversity and gigantism in eurypterids and Palaeozoic vertebrates. Biol. Lett. vol. 6 no. 2 265-269 http://rsbl.royalsocietypublishing.org/content/6/2/265.full
Parastylonurus	Arthropoda	Merostomata	423	Pridolian	419.2	Pridolian	1	1	5	115	Lamsdell, J. C. and S. J. Braddy 2010. Cope's Rule and Romer's theory: patterns of diversity and gigantism in eurypterids and Palaeozoic vertebrates. Biol. Lett. vol. 6 no. 2 265-269 http://rsbl.royalsocietypublishing.org/content/6/2/265.full
Pittsfordipterus	Arthropoda	Merostomata	423	Pridolian	419.2	Pridolian	1	1	5	115	Lamsdell, J. C. and S. J. Braddy 2010. Cope's Rule and Romer's theory: patterns of diversity and gigantism in eurypterids and Palaeozoic vertebrates. Biol. Lett. vol. 6 no. 2 265-269 http://rsbl.royalsocietypublishing.org/content/6/2/265.full
Salteropterus	Arthropoda	Merostomata	423	Pridolian	419.2	Pridolian	1	1	5	115	Lamsdell, J. C. and S. J. Braddy 2010. Cope's Rule and Romer's theory: patterns of diversity and gigantism in eurypterids and Palaeozoic vertebrates. Biol. Lett. vol. 6 no. 2 265-269 http://rsbl.royalsocietypublishing.org/content/6/2/265.full
Tarsopterella	Arthropoda	Merostomata	423	Pridolian	410.8	Lochkovian	1	1	5	115	Lamsdell, J. C. and S. J. Braddy 2010. Cope's Rule and Romer's theory: patterns of diversity and gigantism in eurypterids and Palaeozoic vertebrates. Biol. Lett. vol. 6 no. 2 265-269 http://rsbl.royalsocietypublishing.org/content/6/2/265.full
Waeringopterus	Arthropoda	Merostomata	423	Pridolian	410.8	Lochkovian	1	1	5	115	Lamsdell, J. C. and S. J. Braddy 2010. Cope's Rule and Romer's theory: patterns of diversity and gigantism in eurypterids and Palaeozoic vertebrates. Biol. Lett. vol. 6 no. 2 265-269 http://rsbl.royalsocietypublishing.org/content/6/2/265.full
Carcinosoma	Arthropoda	Merostomata	427.4	Gorstian	393.3	Emsian	1	1	5	115	Lamsdell, J. C. and S. J. Braddy 2010. Cope's Rule and Romer's theory: patterns of diversity and gigantism in eurypterids and Palaeozoic vertebrates. Biol. Lett. vol. 6 no. 2 265-269 http://rsbl.royalsocietypublishing.org/content/6/2/265.full
Hughmilleria	Arthropoda	Merostomata	427.4	Gorstian	423	Ludfordian	1	1	5	115	Lamsdell, J. C. and S. J. Braddy 2010. Cope's Rule and Romer's theory: patterns of diversity and gigantism in eurypterids and Palaeozoic vertebrates. Biol. Lett. vol. 6 no. 2 265-269 http://rsbl.royalsocietypublishing.org/content/6/2/265.full
Nanahughmilleria	Arthropoda	Merostomata	427.4	Gorstian	410.8	Lochkovian	1	1	5	115	Lamsdell, J. C. and S. J. Braddy 2010. Cope's Rule and Romer's theory: patterns of diversity and gigantism in eurypterids and Palaeozoic vertebrates. Biol. Lett. vol. 6 no. 2 265-269 http://rsbl.royalsocietypublishing.org/content/6/2/265.full
Pterygotus	Arthropoda	Merostomata	427.4	Gorstian	358.9	Famennian	1	1	5	115	Lamsdell, J. C. and S. J. Braddy 2010. Cope's Rule and Romer's theory: patterns of diversity and gigantism in eurypterids and Palaeozoic vertebrates. Biol. Lett. vol. 6 no. 2 265-269 http://rsbl.royalsocietypublishing.org/content/6/2/265.full
Rhinocarcinosoma	Arthropoda	Merostomata	427.4	Gorstian	423	Ludfordian	1	1	5	115	Lamsdell, J. C. and S. J. Braddy 2010. Cope's Rule and Romer's theory: patterns of diversity and gigantism in eurypterids and Palaeozoic vertebrates. Biol. Lett. vol. 6 no. 2 265-269 http://rsbl.royalsocietypublishing.org/content/6/2/265.full
Stylonuroides	Arthropoda	Merostomata	427.4	Gorstian	423	Ludfordian	1	1	5	115	Lamsdell, J. C. and S. J. Braddy 2010. Cope's Rule and Romer's theory: patterns of diversity and gigantism in eurypterids and Palaeozoic vertebrates. Biol. Lett. vol. 6 no. 2 265-269 http://rsbl.royalsocietypublishing.org/content/6/2/265.full
Tylopterella	Arthropoda	Merostomata	427.4	Gorstian	423	Ludfordian	1	1	5	115	Lamsdell, J. C. and S. J. Braddy 2010. Cope's Rule and Romer's theory: patterns of diversity and gigantism in eurypterids and Palaeozoic vertebrates. Biol. Lett. vol. 6 no. 2 265-269 http://rsbl.royalsocietypublishing.org/content/6/2/265.full
Baltoeurypterus	Arthropoda	Merostomata	433.4	Sheinwoodian	419.2	Pridolian	1	1	5	115	Lamsdell, J. C. and S. J. Braddy 2010. Cope's Rule and Romer's theory: patterns of diversity and gigantism in eurypterids and Palaeozoic vertebrates. Biol. Lett. vol. 6 no. 2 265-269 http://rsbl.royalsocietypublishing.org/content/6/2/265.full
Ctenopterus	Arthropoda	Merostomata	433.4	Sheinwoodian	427.4	Homerian	1	1	5	115	Lamsdell, J. C. and S. J. Braddy 2010. Cope's Rule and Romer's theory: patterns of diversity and gigantism in eurypterids and Palaeozoic vertebrates. Biol. Lett. vol. 6 no. 2 265-269 http://rsbl.royalsocietypublishing.org/content/6/2/265.full
Dolichopterus	Arthropoda	Merostomata	433.4	Sheinwoodian	407.6	Pragian	1	1	5	115	Lamsdell, J. C. and S. J. Braddy 2010. Cope's Rule and Romer's theory: patterns of diversity and gigantism in eurypterids and Palaeozoic vertebrates. Biol. Lett. vol. 6 no. 2 265-269 http://rsbl.royalsocietypublishing.org/content/6/2/265.full
Erieopterus	Arthropoda	Merostomata	433.4	Sheinwoodian	407.6	Pragian	1	1	5	115	Lamsdell, J. C. and S. J. Braddy 2010. Cope's Rule and Romer's theory: patterns of diversity and gigantism in eurypterids and Palaeozoic vertebrates. Biol. Lett. vol. 6 no. 2 265-269 http://rsbl.royalsocietypublishing.org/content/6/2/265.full
Holmipterus	Arthropoda	Merostomata	433.4	Sheinwoodian	427.4	Homerian	1	1	5	115	Lamsdell, J. C. and S. J. Braddy 2010. Cope's Rule and Romer's theory: patterns of diversity and gigantism in eurypterids and Palaeozoic vertebrates. Biol. Lett. vol. 6 no. 2 265-269 http://rsbl.royalsocietypublishing.org/content/6/2/265.full
Lanarkopterus	Arthropoda	Merostomata	433.4	Sheinwoodian	423	Ludfordian	1	1	5	115	Lamsdell, J. C. and S. J. Braddy 2010. Cope's Rule and Romer's theory: patterns of diversity and gigantism in eurypterids and Palaeozoic vertebrates. Biol. Lett. vol. 6 no. 2 265-269 http://rsbl.royalsocietypublishing.org/content/6/2/265.full
Mixopterus	Arthropoda	Merostomata	433.4	Sheinwoodian	419.2	Pridolian	1	1	5	115	Lamsdell, J. C. and S. J. Braddy 2010. Cope's Rule and Romer's theory: patterns of diversity and gigantism in eurypterids and Palaeozoic vertebrates. Biol. Lett. vol. 6 no. 2 265-269 http://rsbl.royalsocietypublishing.org/content/6/2/265.full
Paracarcinosoma	Arthropoda	Merostomata	433.4	Sheinwoodian	410.8	Lochkovian	1	1	5	115	Lamsdell, J. C. and S. J. Braddy 2010. Cope's Rule and Romer's theory: patterns of diversity and gigantism in eurypterids and Palaeozoic vertebrates. Biol. Lett. vol. 6 no. 2 265-269 http://rsbl.royalsocietypublishing.org/content/6/2/265.full
Truncatiramus	Arthropoda	Merostomata	433.4	Sheinwoodian	419.2	Pridolian	1	1	5	115	Lamsdell, J. C. and S. J. Braddy 2010. Cope's Rule and Romer's theory: patterns of diversity and gigantism in eurypterids and Palaeozoic vertebrates. Biol. Lett. vol. 6 no. 2 265-269 http://rsbl.royalsocietypublishing.org/content/6/2/265.full
Eurypterus	Arthropoda	Merostomata	443.4	Rhuddanian	393.3	Emsian	1	1	5	115	Lamsdell, J. C. and S. J. Braddy 2010. Cope's Rule and Romer's theory: patterns of diversity and gigantism in eurypterids and Palaeozoic vertebrates. Biol. Lett. vol. 6 no. 2 265-269 http://rsbl.royalsocietypublishing.org/content/6/2/265.full
Drepanopterus	Arthropoda	Merostomata	443.4	Rhuddanian	393.3	Emsian	1	1	5	115	Lamsdell, J. C. and S. J. Braddy 2010. Cope's Rule and Romer's theory: patterns of diversity and gigantism in eurypterids and Palaeozoic vertebrates. Biol. Lett. vol. 6 no. 2 265-269 http://rsbl.royalsocietypublishing.org/content/6/2/265.full
Erettopterus	Arthropoda	Merostomata	443.4	Rhuddanian	407.6	Pragian	1	1	5	115	Lamsdell, J. C. and S. J. Braddy 2010. Cope's Rule and Romer's theory: patterns of diversity and gigantism in eurypterids and Palaeozoic vertebrates. Biol. Lett. vol. 6 no. 2 265-269 http://rsbl.royalsocietypublishing.org/content/6/2/265.full
Hardieopterus	Arthropoda	Merostomata	443.4	Rhuddanian	419.2	Pridolian	1	1	5	115	Lamsdell, J. C. and S. J. Braddy 2010. Cope's Rule and Romer's theory: patterns of diversity and gigantism in eurypterids and Palaeozoic vertebrates. Biol. Lett. vol. 6 no. 2 265-269 http://rsbl.royalsocietypublishing.org/content/6/2/265.full
Kiaeropterus	Arthropoda	Merostomata	443.4	Rhuddanian	423	Ludfordian	1	1	5	115	Lamsdell, J. C. and S. J. Braddy 2010. Cope's Rule and Romer's theory: patterns of diversity and gigantism in eurypterids and Palaeozoic vertebrates. Biol. Lett. vol. 6 no. 2 265-269 http://rsbl.royalsocietypublishing.org/content/6/2/265.full
Lamontopterus	Arthropoda	Merostomata	443.4	Rhuddanian	433.4	Telychian	1	1	5	115	Lamsdell, J. C. and S. J. Braddy 2010. Cope's Rule and Romer's theory: patterns of diversity and gigantism in eurypterids and Palaeozoic vertebrates. Biol. Lett. vol. 6 no. 2 265-269 http://rsbl.royalsocietypublishing.org/content/6/2/265.full
Slimonia	Arthropoda	Merostomata	443.4	Rhuddanian	419.2	Pridolian	1	1	5	115	Lamsdell, J. C. and S. J. Braddy 2010. Cope's Rule and Romer's theory: patterns of diversity and gigantism in eurypterids and Palaeozoic vertebrates. Biol. Lett. vol. 6 no. 2 265-269 http://rsbl.royalsocietypublishing.org/content/6/2/265.full
Stylonurella	Arthropoda	Merostomata	443.4	Rhuddanian	433.4	Telychian	1	1	5	115	Lamsdell, J. C. and S. J. Braddy 2010. Cope's Rule and Romer's theory: patterns of diversity and gigantism in eurypterids and Palaeozoic vertebrates. Biol. Lett. vol. 6 no. 2 265-269 http://rsbl.royalsocietypublishing.org/content/6/2/265.full
Brachyopterus	Arthropoda	Merostomata	458.4	Sandbian	453	Sandbian	1	1	5	115	Lamsdell, J. C. and S. J. Braddy 2010. Cope's Rule and Romer's theory: patterns of diversity and gigantism in eurypterids and Palaeozoic vertebrates. Biol. Lett. vol. 6 no. 2 265-269 http://rsbl.royalsocietypublishing.org/content/6/2/265.full
Megalograptus	Arthropoda	Merostomata	458.4	Sandbian	445.2	Katian	1	1	5	115	Lamsdell, J. C. and S. J. Braddy 2010. Cope's Rule and Romer's theory: patterns of diversity and gigantism in eurypterids and Palaeozoic vertebrates. Biol. Lett. vol. 6 no. 2 265-269 http://rsbl.royalsocietypublishing.org/content/6/2/265.full
Ruedemannipterus	Arthropoda	Merostomata	458.4	Sandbian	427.4	Homerian	1	1	5	115	Lamsdell, J. C. and S. J. Braddy 2010. Cope's Rule and Romer's theory: patterns of diversity and gigantism in eurypterids and Palaeozoic vertebrates. Biol. Lett. vol. 6 no. 2 265-269 http://rsbl.royalsocietypublishing.org/content/6/2/265.full
Peltocaris	Arthropoda	Malacostraca	433.4	Sheinwoodian	427.4	Homerian	1	1	5	115	Morris R. H., Abbot D. P., and Haderlie E. C. (1980), Intertidal Invertebrates of California; Bambach, R.K., Bush, A.M., & Erwin, D.H. 2007. Autecology and the Filling of Ecospace: Key Metazoan Radiations. Paleontology 50(1):1-22. Data Supplement.
Discinocaris	Arthropoda	Malacostraca	458.4	Sandbian	228	Carnian	1	1	5	115	Morris R. H., Abbot D. P., and Haderlie E. C. (1980), Intertidal Invertebrates of California; Bambach, R.K., Bush, A.M., & Erwin, D.H. 2007. Autecology and the Filling of Ecospace: Key Metazoan Radiations. Paleontology 50(1):1-22. Data Supplement.
Proboscicaris	Arthropoda	Malacostraca	509	Age 5	497	Guzhangian	1	1	5	115	Morris R. H., Abbot D. P., and Haderlie E. C. (1980), Intertidal Invertebrates of California; Bambach, R.K., Bush, A.M., & Erwin, D.H. 2007. Autecology and the Filling of Ecospace: Key Metazoan Radiations. Paleontology 50(1):1-22. Data Supplement.
Tuzoia	Arthropoda	Malacostraca	529	Age 2	500.5	Drumian	1	1	5	115	Morris R. H., Abbot D. P., and Haderlie E. C. (1980), Intertidal Invertebrates of California; Bambach, R.K., Bush, A.M., & Erwin, D.H. 2007. Autecology and the Filling of Ecospace: Key Metazoan Radiations. Paleontology 50(1):1-22. Data Supplement.
Optivus	Chordata	Actinopterygii	47.8	Lutetian	0	Holocene	1	1	5	115	Bambach, R.K., Bush, A.M., & Erwin, D.H. 2007. Autecology and the Filling of Ecospace: Key Metazoan Radiations. Paleontology 50(1):1-22. Data Supplement.
Thelodus	Chordata	Agnatha	443.4	Rhuddanian	419.2	Pridolian	1	1	5	115	Bambach, R.K., Bush, A.M., & Erwin, D.H. 2007. Autecology and the Filling of Ecospace: Key Metazoan Radiations. Paleontology 50(1):1-22. Data Supplement.
Axiothea	Chordata	Conodonta	208.5	Rhaetian	201.3	Rhaetian	1	1	5	115	Bambach, R.K., Bush, A.M., & Erwin, D.H. 2007. Autecology and the Filling of Ecospace: Key Metazoan Radiations. Paleontology 50(1):1-22. Data Supplement.
Caenodontus	Chordata	Conodonta	272.3	Roadian	259.9	Capitanian	1	1	5	115	Bambach, R.K., Bush, A.M., & Erwin, D.H. 2007. Autecology and the Filling of Ecospace: Key Metazoan Radiations. Paleontology 50(1):1-22. Data Supplement.
Sweetina	Chordata	Conodonta	290.1	Artinskian	268.8	Roadian	1	1	5	115	Bambach, R.K., Bush, A.M., & Erwin, D.H. 2007. Autecology and the Filling of Ecospace: Key Metazoan Radiations. Paleontology 50(1):1-22. Data Supplement.
Sweetocristatus	Chordata	Conodonta	290.1	Artinskian	279.3	Artinskian	1	1	5	115	Bambach, R.K., Bush, A.M., & Erwin, D.H. 2007. Autecology and the Filling of Ecospace: Key Metazoan Radiations. Paleontology 50(1):1-22. Data Supplement.
Xaniognathus	Chordata	Conodonta	290.1	Artinskian	208.5	Norian	1	1	5	115	Bambach, R.K., Bush, A.M., & Erwin, D.H. 2007. Autecology and the Filling of Ecospace: Key Metazoan Radiations. Paleontology 50(1):1-22. Data Supplement.
Sweetognathus	Chordata	Conodonta	295.5	Sakmarian	259.9	Capitanian	1	1	5	115	Bambach, R.K., Bush, A.M., & Erwin, D.H. 2007. Autecology and the Filling of Ecospace: Key Metazoan Radiations. Paleontology 50(1):1-22. Data Supplement.
Volgelgnathus	Chordata	Conodonta	346.7	Visean	323.2	Serpukhovian	1	1	5	115	Bambach, R.K., Bush, A.M., & Erwin, D.H. 2007. Autecology and the Filling of Ecospace: Key Metazoan Radiations. Paleontology 50(1):1-22. Data Supplement.
Windsorgnathus	Chordata	Conodonta	346.7	Visean	330.9	Visean	1	1	5	115	Bambach, R.K., Bush, A.M., & Erwin, D.H. 2007. Autecology and the Filling of Ecospace: Key Metazoan Radiations. Paleontology 50(1):1-22. Data Supplement.
Bactrognathus	Chordata	Conodonta	358.9	Tournaisian	346.7	Tournaisian	1	1	5	115	Bambach, R.K., Bush, A.M., & Erwin, D.H. 2007. Autecology and the Filling of Ecospace: Key Metazoan Radiations. Paleontology 50(1):1-22. Data Supplement.
Apatella	Chordata	Conodonta	372.2	Famennian	358.9	Famennian	1	1	5	115	Bambach, R.K., Bush, A.M., & Erwin, D.H. 2007. Autecology and the Filling of Ecospace: Key Metazoan Radiations. Paleontology 50(1):1-22. Data Supplement.
Apatognathus	Chordata	Conodonta	372.2	Famennian	330.9	Visean	1	1	5	115	Bambach, R.K., Bush, A.M., & Erwin, D.H. 2007. Autecology and the Filling of Ecospace: Key Metazoan Radiations. Paleontology 50(1):1-22. Data Supplement.
Bispathodus	Chordata	Conodonta	372.2	Famennian	330.9	Visean	1	1	5	115	Bambach, R.K., Bush, A.M., & Erwin, D.H. 2007. Autecology and the Filling of Ecospace: Key Metazoan Radiations. Paleontology 50(1):1-22. Data Supplement.
Branmehlia	Chordata	Conodonta	372.2	Famennian	346.7	Tournaisian	1	1	5	115	Bambach, R.K., Bush, A.M., & Erwin, D.H. 2007. Autecology and the Filling of Ecospace: Key Metazoan Radiations. Paleontology 50(1):1-22. Data Supplement.
Apsidognathus	Chordata	Conodonta	443.4	Rhuddanian	427.4	Homerian	1	1	5	115	Bambach, R.K., Bush, A.M., & Erwin, D.H. 2007. Autecology and the Filling of Ecospace: Key Metazoan Radiations. Paleontology 50(1):1-22. Data Supplement.
Aspeluindia	Chordata	Conodonta	443.4	Rhuddanian	427.4	Homerian	1	1	5	115	Bambach, R.K., Bush, A.M., & Erwin, D.H. 2007. Autecology and the Filling of Ecospace: Key Metazoan Radiations. Paleontology 50(1):1-22. Data Supplement.
Astropentagnathus	Chordata	Conodonta	443.4	Rhuddanian	433.4	Telychian	1	1	5	115	Bambach, R.K., Bush, A.M., & Erwin, D.H. 2007. Autecology and the Filling of Ecospace: Key Metazoan Radiations. Paleontology 50(1):1-22. Data Supplement.
Aulacognathus	Chordata	Conodonta	443.4	Rhuddanian	433.4	Telychian	1	1	5	115	Bambach, R.K., Bush, A.M., & Erwin, D.H. 2007. Autecology and the Filling of Ecospace: Key Metazoan Radiations. Paleontology 50(1):1-22. Data Supplement.
Belodella	Chordata	Conodonta	443.4	Rhuddanian	372.2	Frasnian	1	1	5	115	Bambach, R.K., Bush, A.M., & Erwin, D.H. 2007. Autecology and the Filling of Ecospace: Key Metazoan Radiations. Paleontology 50(1):1-22. Data Supplement.
Tuxekania	Chordata	Conodonta	443.4	Rhuddanian	427.4	Homerian	1	1	5	115	Bambach, R.K., Bush, A.M., & Erwin, D.H. 2007. Autecology and the Filling of Ecospace: Key Metazoan Radiations. Paleontology 50(1):1-22. Data Supplement.
Aphelognathus	Chordata	Conodonta	458.4	Sandbian	445.2	Katian	1	1	5	115	Bambach, R.K., Bush, A.M., & Erwin, D.H. 2007. Autecology and the Filling of Ecospace: Key Metazoan Radiations. Paleontology 50(1):1-22. Data Supplement.
Archaeognathus	Chordata	Conodonta	458.4	Sandbian	453	Sandbian	1	1	5	115	Bambach, R.K., Bush, A.M., & Erwin, D.H. 2007. Autecology and the Filling of Ecospace: Key Metazoan Radiations. Paleontology 50(1):1-22. Data Supplement.
Taoqupognathus	Chordata	Conodonta	458.4	Sandbian	453	Sandbian	1	1	5	115	Bambach, R.K., Bush, A.M., & Erwin, D.H. 2007. Autecology and the Filling of Ecospace: Key Metazoan Radiations. Paleontology 50(1):1-22. Data Supplement.
Tasmanognathus	Chordata	Conodonta	458.4	Sandbian	453	Sandbian	1	1	5	115	Bambach, R.K., Bush, A.M., & Erwin, D.H. 2007. Autecology and the Filling of Ecospace: Key Metazoan Radiations. Paleontology 50(1):1-22. Data Supplement.
Yaoxianognathus	Chordata	Conodonta	458.4	Sandbian	445.2	Katian	1	1	5	115	Bambach, R.K., Bush, A.M., & Erwin, D.H. 2007. Autecology and the Filling of Ecospace: Key Metazoan Radiations. Paleontology 50(1):1-22. Data Supplement.
Appalachignathus	Chordata	Conodonta	467.3	Darriwilian	453	Sandbian	1	1	5	115	Bambach, R.K., Bush, A.M., & Erwin, D.H. 2007. Autecology and the Filling of Ecospace: Key Metazoan Radiations. Paleontology 50(1):1-22. Data Supplement.
Bryantodina	Chordata	Conodonta	467.3	Darriwilian	453	Sandbian	1	1	5	115	Bambach, R.K., Bush, A.M., & Erwin, D.H. 2007. Autecology and the Filling of Ecospace: Key Metazoan Radiations. Paleontology 50(1):1-22. Data Supplement.
Belodina	Chordata	Conodonta	470	Dapingian	445.2	Katian	1	1	5	115	Bambach, R.K., Bush, A.M., & Erwin, D.H. 2007. Autecology and the Filling of Ecospace: Key Metazoan Radiations. Paleontology 50(1):1-22. Data Supplement.
Besselodus	Chordata	Conodonta	470	Dapingian	445.2	Katian	1	1	5	115	Bambach, R.K., Bush, A.M., & Erwin, D.H. 2007. Autecology and the Filling of Ecospace: Key Metazoan Radiations. Paleontology 50(1):1-22. Data Supplement.
Baltoniodus	Chordata	Conodonta	477.7	Floian	445.2	Katian	1	1	5	115	Bambach, R.K., Bush, A.M., & Erwin, D.H. 2007. Autecology and the Filling of Ecospace: Key Metazoan Radiations. Paleontology 50(1):1-22. Data Supplement.
Bergstroemognathus	Chordata	Conodonta	477.7	Floian	470	Floian	1	1	5	115	Bambach, R.K., Bush, A.M., & Erwin, D.H. 2007. Autecology and the Filling of Ecospace: Key Metazoan Radiations. Paleontology 50(1):1-22. Data Supplement.
Tangshanodus	Chordata	Conodonta	477.7	Floian	467.3	Dapingian	1	1	5	115	Bambach, R.K., Bush, A.M., & Erwin, D.H. 2007. Autecology and the Filling of Ecospace: Key Metazoan Radiations. Paleontology 50(1):1-22. Data Supplement.
Tripodus	Chordata	Conodonta	477.7	Floian	467.3	Dapingian	1	1	5	115	Bambach, R.K., Bush, A.M., & Erwin, D.H. 2007. Autecology and the Filling of Ecospace: Key Metazoan Radiations. Paleontology 50(1):1-22. Data Supplement.
Walliserodus	Chordata	Conodonta	477.7	Floian	419.2	Pridolian	1	1	5	115	Bambach, R.K., Bush, A.M., & Erwin, D.H. 2007. Autecology and the Filling of Ecospace: Key Metazoan Radiations. Paleontology 50(1):1-22. Data Supplement.
Tropodus	Chordata	Conodonta	485.4	Tremadocian	470	Floian	1	1	5	115	Bambach, R.K., Bush, A.M., & Erwin, D.H. 2007. Autecology and the Filling of Ecospace: Key Metazoan Radiations. Paleontology 50(1):1-22. Data Supplement.
Ulrichodina	Chordata	Conodonta	485.4	Tremadocian	470	Floian	1	1	5	115	Bambach, R.K., Bush, A.M., & Erwin, D.H. 2007. Autecology and the Filling of Ecospace: Key Metazoan Radiations. Paleontology 50(1):1-22. Data Supplement.
Utahconus	Chordata	Conodonta	485.4	Tremadocian	477.7	Tremadocian	1	1	5	115	Bambach, R.K., Bush, A.M., & Erwin, D.H. 2007. Autecology and the Filling of Ecospace: Key Metazoan Radiations. Paleontology 50(1):1-22. Data Supplement.
Variabiloconus	Chordata	Conodonta	485.4	Tremadocian	470	Floian	1	1	5	115	Bambach, R.K., Bush, A.M., & Erwin, D.H. 2007. Autecology and the Filling of Ecospace: Key Metazoan Radiations. Paleontology 50(1):1-22. Data Supplement.
Albiconus	Chordata	Conodonta	485.4	Tremadocian	477.7	Tremadocian	1	1	5	115	Bambach, R.K., Bush, A.M., & Erwin, D.H. 2007. Autecology and the Filling of Ecospace: Key Metazoan Radiations. Paleontology 50(1):1-22. Data Supplement.
Teridontus	Chordata	Conodonta	489.5	Age 10	477.7	Tremadocian	1	1	5	115	Bambach, R.K., Bush, A.M., & Erwin, D.H. 2007. Autecology and the Filling of Ecospace: Key Metazoan Radiations. Paleontology 50(1):1-22. Data Supplement.
Furnishina	Chordata	Conodonta	509	Age 5	477.7	Tremadocian	1	1	5	115	Bambach, R.K., Bush, A.M., & Erwin, D.H. 2007. Autecology and the Filling of Ecospace: Key Metazoan Radiations. Paleontology 50(1):1-22. Data Supplement.
Hertzina	Chordata	Conodonta	541	Fortunian	485.4	Age 10	1	1	5	115	Bambach, R.K., Bush, A.M., & Erwin, D.H. 2007. Autecology and the Filling of Ecospace: Key Metazoan Radiations. Paleontology 50(1):1-22. Data Supplement.
Globicephala	Chordata	Mammalia	2.588	Gelasian	0	Holocene	1	1	5	115	Bambach, R.K., Bush, A.M., & Erwin, D.H. 2007. Autecology and the Filling of Ecospace: Key Metazoan Radiations. Paleontology 50(1):1-22. Data Supplement.
Pseudorca	Chordata	Mammalia	2.588	Gelasian	0	Holocene	1	1	5	115	Bambach, R.K., Bush, A.M., & Erwin, D.H. 2007. Autecology and the Filling of Ecospace: Key Metazoan Radiations. Paleontology 50(1):1-22. Data Supplement.
Monodon	Chordata	Mammalia	2.588	Gelasian	1.806	Gelasian	1	1	5	115	Bambach, R.K., Bush, A.M., & Erwin, D.H. 2007. Autecology and the Filling of Ecospace: Key Metazoan Radiations. Paleontology 50(1):1-22. Data Supplement.
Hemisyntrachelus	Chordata	Mammalia	5.333	Zanclean	3.6	Zanclean	1	1	5	115	Bambach, R.K., Bush, A.M., & Erwin, D.H. 2007. Autecology and the Filling of Ecospace: Key Metazoan Radiations. Paleontology 50(1):1-22. Data Supplement.
Lagenorhynchus	Chordata	Mammalia	5.333	Zanclean	1.806	Gelasian	1	1	5	115	Bambach, R.K., Bush, A.M., & Erwin, D.H. 2007. Autecology and the Filling of Ecospace: Key Metazoan Radiations. Paleontology 50(1):1-22. Data Supplement.
Steno	Chordata	Mammalia	5.333	Zanclean	0	Holocene	1	1	5	115	Bambach, R.K., Bush, A.M., & Erwin, D.H. 2007. Autecology and the Filling of Ecospace: Key Metazoan Radiations. Paleontology 50(1):1-22. Data Supplement.
Ziphius	Chordata	Mammalia	5.333	Zanclean	3.6	Zanclean	1	1	5	115	Bambach, R.K., Bush, A.M., & Erwin, D.H. 2007. Autecology and the Filling of Ecospace: Key Metazoan Radiations. Paleontology 50(1):1-22. Data Supplement.
Pliopontos	Chordata	Mammalia	5.333	Zanclean	3.6	Zanclean	1	1	5	115	Bambach, R.K., Bush, A.M., & Erwin, D.H. 2007. Autecology and the Filling of Ecospace: Key Metazoan Radiations. Paleontology 50(1):1-22. Data Supplement.
Pontistes	Chordata	Mammalia	5.333	Zanclean	3.6	Zanclean	1	1	5	115	Bambach, R.K., Bush, A.M., & Erwin, D.H. 2007. Autecology and the Filling of Ecospace: Key Metazoan Radiations. Paleontology 50(1):1-22. Data Supplement.
Kogiopsis	Chordata	Mammalia	5.333	Zanclean	3.6	Zanclean	1	1	5	115	Bambach, R.K., Bush, A.M., & Erwin, D.H. 2007. Autecology and the Filling of Ecospace: Key Metazoan Radiations. Paleontology 50(1):1-22. Data Supplement.
Physetodon	Chordata	Mammalia	5.333	Zanclean	3.6	Zanclean	1	1	5	115	Bambach, R.K., Bush, A.M., & Erwin, D.H. 2007. Autecology and the Filling of Ecospace: Key Metazoan Radiations. Paleontology 50(1):1-22. Data Supplement.
Berardiopsis	Chordata	Mammalia	5.333	Zanclean	3.6	Zanclean	1	1	5	115	Bambach, R.K., Bush, A.M., & Erwin, D.H. 2007. Autecology and the Filling of Ecospace: Key Metazoan Radiations. Paleontology 50(1):1-22. Data Supplement.
Pontivaga	Chordata	Mammalia	5.333	Zanclean	3.6	Zanclean	1	1	5	115	Bambach, R.K., Bush, A.M., & Erwin, D.H. 2007. Autecology and the Filling of Ecospace: Key Metazoan Radiations. Paleontology 50(1):1-22. Data Supplement.
Prionodelphis	Chordata	Mammalia	5.333	Zanclean	3.6	Zanclean	1	1	5	115	Bambach, R.K., Bush, A.M., & Erwin, D.H. 2007. Autecology and the Filling of Ecospace: Key Metazoan Radiations. Paleontology 50(1):1-22. Data Supplement.
Colophonodon	Chordata	Mammalia	11.62	Tortonian	5.333	Messinian	1	1	5	115	Bambach, R.K., Bush, A.M., & Erwin, D.H. 2007. Autecology and the Filling of Ecospace: Key Metazoan Radiations. Paleontology 50(1):1-22. Data Supplement.
Macrochirifer	Chordata	Mammalia	11.62	Tortonian	5.333	Messinian	1	1	5	115	Bambach, R.K., Bush, A.M., & Erwin, D.H. 2007. Autecology and the Filling of Ecospace: Key Metazoan Radiations. Paleontology 50(1):1-22. Data Supplement.
Nanisocetus	Chordata	Mammalia	11.62	Tortonian	5.333	Messinian	1	1	5	115	Bambach, R.K., Bush, A.M., & Erwin, D.H. 2007. Autecology and the Filling of Ecospace: Key Metazoan Radiations. Paleontology 50(1):1-22. Data Supplement.
Palaeocetus	Chordata	Mammalia	11.62	Tortonian	5.333	Messinian	1	1	5	115	Bambach, R.K., Bush, A.M., & Erwin, D.H. 2007. Autecology and the Filling of Ecospace: Key Metazoan Radiations. Paleontology 50(1):1-22. Data Supplement.
Orcinus	Chordata	Mammalia	11.62	Tortonian	0	Holocene	1	1	5	115	Bambach, R.K., Bush, A.M., & Erwin, D.H. 2007. Autecology and the Filling of Ecospace: Key Metazoan Radiations. Paleontology 50(1):1-22. Data Supplement.
Australithax	Chordata	Mammalia	11.62	Tortonian	5.333	Messinian	1	1	5	115	Bambach, R.K., Bush, A.M., & Erwin, D.H. 2007. Autecology and the Filling of Ecospace: Key Metazoan Radiations. Paleontology 50(1):1-22. Data Supplement.
Lomacetus	Chordata	Mammalia	11.62	Tortonian	5.333	Messinian	1	1	5	115	Bambach, R.K., Bush, A.M., & Erwin, D.H. 2007. Autecology and the Filling of Ecospace: Key Metazoan Radiations. Paleontology 50(1):1-22. Data Supplement.
Phocoena	Chordata	Mammalia	11.62	Tortonian	0	Holocene	1	1	5	115	Bambach, R.K., Bush, A.M., & Erwin, D.H. 2007. Autecology and the Filling of Ecospace: Key Metazoan Radiations. Paleontology 50(1):1-22. Data Supplement.
Salumiphocaena	Chordata	Mammalia	11.62	Tortonian	5.333	Messinian	1	1	5	115	Bambach, R.K., Bush, A.M., & Erwin, D.H. 2007. Autecology and the Filling of Ecospace: Key Metazoan Radiations. Paleontology 50(1):1-22. Data Supplement.
Palaeophocaena	Chordata	Mammalia	11.62	Tortonian	5.333	Messinian	1	1	5	115	Bambach, R.K., Bush, A.M., & Erwin, D.H. 2007. Autecology and the Filling of Ecospace: Key Metazoan Radiations. Paleontology 50(1):1-22. Data Supplement.
Ziphiodelphis	Chordata	Mammalia	11.62	Tortonian	5.333	Messinian	1	1	5	115	Bambach, R.K., Bush, A.M., & Erwin, D.H. 2007. Autecology and the Filling of Ecospace: Key Metazoan Radiations. Paleontology 50(1):1-22. Data Supplement.
Belemnoziphius	Chordata	Mammalia	11.62	Tortonian	5.333	Messinian	1	1	5	115	Bambach, R.K., Bush, A.M., & Erwin, D.H. 2007. Autecology and the Filling of Ecospace: Key Metazoan Radiations. Paleontology 50(1):1-22. Data Supplement.
Choneziphius	Chordata	Mammalia	11.62	Tortonian	3.6	Zanclean	1	1	5	115	Bambach, R.K., Bush, A.M., & Erwin, D.H. 2007. Autecology and the Filling of Ecospace: Key Metazoan Radiations. Paleontology 50(1):1-22. Data Supplement.
Eboroziphius	Chordata	Mammalia	11.62	Tortonian	5.333	Messinian	1	1	5	115	Bambach, R.K., Bush, A.M., & Erwin, D.H. 2007. Autecology and the Filling of Ecospace: Key Metazoan Radiations. Paleontology 50(1):1-22. Data Supplement.
Mesoplodon	Chordata	Mammalia	11.62	Tortonian	0	Holocene	1	1	5	115	Bambach, R.K., Bush, A.M., & Erwin, D.H. 2007. Autecology and the Filling of Ecospace: Key Metazoan Radiations. Paleontology 50(1):1-22. Data Supplement.
Praekogia	Chordata	Mammalia	11.62	Tortonian	5.333	Messinian	1	1	5	115	Bambach, R.K., Bush, A.M., & Erwin, D.H. 2007. Autecology and the Filling of Ecospace: Key Metazoan Radiations. Paleontology 50(1):1-22. Data Supplement.
Priscophyseter	Chordata	Mammalia	11.62	Tortonian	5.333	Messinian	1	1	5	115	Bambach, R.K., Bush, A.M., & Erwin, D.H. 2007. Autecology and the Filling of Ecospace: Key Metazoan Radiations. Paleontology 50(1):1-22. Data Supplement.
Placoziphius	Chordata	Mammalia	11.62	Tortonian	5.333	Messinian	1	1	5	115	Bambach, R.K., Bush, A.M., & Erwin, D.H. 2007. Autecology and the Filling of Ecospace: Key Metazoan Radiations. Paleontology 50(1):1-22. Data Supplement.
Parapontoporia	Chordata	Mammalia	11.62	Tortonian	3.6	Zanclean	1	1	5	115	Bambach, R.K., Bush, A.M., & Erwin, D.H. 2007. Autecology and the Filling of Ecospace: Key Metazoan Radiations. Paleontology 50(1):1-22. Data Supplement.
Balaenodon	Chordata	Mammalia	11.62	Tortonian	5.333	Messinian	1	1	5	115	Bambach, R.K., Bush, A.M., & Erwin, D.H. 2007. Autecology and the Filling of Ecospace: Key Metazoan Radiations. Paleontology 50(1):1-22. Data Supplement.
Delphinopsis	Chordata	Mammalia	11.62	Tortonian	5.333	Messinian	1	1	5	115	Bambach, R.K., Bush, A.M., & Erwin, D.H. 2007. Autecology and the Filling of Ecospace: Key Metazoan Radiations. Paleontology 50(1):1-22. Data Supplement.
Imerodelphis	Chordata	Mammalia	11.62	Tortonian	5.333	Messinian	1	1	5	115	Bambach, R.K., Bush, A.M., & Erwin, D.H. 2007. Autecology and the Filling of Ecospace: Key Metazoan Radiations. Paleontology 50(1):1-22. Data Supplement.
Palaeoziphius	Chordata	Mammalia	11.62	Tortonian	5.333	Messinian	1	1	5	115	Bambach, R.K., Bush, A.M., & Erwin, D.H. 2007. Autecology and the Filling of Ecospace: Key Metazoan Radiations. Paleontology 50(1):1-22. Data Supplement.
Prophyseter	Chordata	Mammalia	11.62	Tortonian	5.333	Messinian	1	1	5	115	Bambach, R.K., Bush, A.M., & Erwin, D.H. 2007. Autecology and the Filling of Ecospace: Key Metazoan Radiations. Paleontology 50(1):1-22. Data Supplement.
Auiophyseter	Chordata	Mammalia	15.97	Langhian	11.62	Serravallian	1	1	5	115	Bambach, R.K., Bush, A.M., & Erwin, D.H. 2007. Autecology and the Filling of Ecospace: Key Metazoan Radiations. Paleontology 50(1):1-22. Data Supplement.
Cetotheriomorphis	Chordata	Mammalia	15.97	Langhian	5.333	Messinian	1	1	5	115	Bambach, R.K., Bush, A.M., & Erwin, D.H. 2007. Autecology and the Filling of Ecospace: Key Metazoan Radiations. Paleontology 50(1):1-22. Data Supplement.
Stenella	Chordata	Mammalia	15.97	Langhian	3.6	Zanclean	1	1	5	115	Bambach, R.K., Bush, A.M., & Erwin, D.H. 2007. Autecology and the Filling of Ecospace: Key Metazoan Radiations. Paleontology 50(1):1-22. Data Supplement.
Delphinodon	Chordata	Mammalia	15.97	Langhian	11.62	Serravallian	1	1	5	115	Bambach, R.K., Bush, A.M., & Erwin, D.H. 2007. Autecology and the Filling of Ecospace: Key Metazoan Radiations. Paleontology 50(1):1-22. Data Supplement.
Hadrodelphis	Chordata	Mammalia	15.97	Langhian	11.62	Serravallian	1	1	5	115	Bambach, R.K., Bush, A.M., & Erwin, D.H. 2007. Autecology and the Filling of Ecospace: Key Metazoan Radiations. Paleontology 50(1):1-22. Data Supplement.
Heterodelphis	Chordata	Mammalia	15.97	Langhian	5.333	Messinian	1	1	5	115	Bambach, R.K., Bush, A.M., & Erwin, D.H. 2007. Autecology and the Filling of Ecospace: Key Metazoan Radiations. Paleontology 50(1):1-22. Data Supplement.
Incacetus	Chordata	Mammalia	15.97	Langhian	11.62	Serravallian	1	1	5	115	Bambach, R.K., Bush, A.M., & Erwin, D.H. 2007. Autecology and the Filling of Ecospace: Key Metazoan Radiations. Paleontology 50(1):1-22. Data Supplement.
Kampholophos	Chordata	Mammalia	15.97	Langhian	11.62	Serravallian	1	1	5	115	Bambach, R.K., Bush, A.M., & Erwin, D.H. 2007. Autecology and the Filling of Ecospace: Key Metazoan Radiations. Paleontology 50(1):1-22. Data Supplement.
Leptodelphis	Chordata	Mammalia	15.97	Langhian	11.62	Serravallian	1	1	5	115	Bambach, R.K., Bush, A.M., & Erwin, D.H. 2007. Autecology and the Filling of Ecospace: Key Metazoan Radiations. Paleontology 50(1):1-22. Data Supplement.
Sarmatodelphis	Chordata	Mammalia	15.97	Langhian	5.333	Messinian	1	1	5	115	Bambach, R.K., Bush, A.M., & Erwin, D.H. 2007. Autecology and the Filling of Ecospace: Key Metazoan Radiations. Paleontology 50(1):1-22. Data Supplement.
Loxolithax	Chordata	Mammalia	15.97	Langhian	11.62	Serravallian	1	1	5	115	Bambach, R.K., Bush, A.M., & Erwin, D.H. 2007. Autecology and the Filling of Ecospace: Key Metazoan Radiations. Paleontology 50(1):1-22. Data Supplement.
Lamprolithax	Chordata	Mammalia	15.97	Langhian	11.62	Serravallian	1	1	5	115	Bambach, R.K., Bush, A.M., & Erwin, D.H. 2007. Autecology and the Filling of Ecospace: Key Metazoan Radiations. Paleontology 50(1):1-22. Data Supplement.
Nannolithax	Chordata	Mammalia	15.97	Langhian	11.62	Serravallian	1	1	5	115	Bambach, R.K., Bush, A.M., & Erwin, D.H. 2007. Autecology and the Filling of Ecospace: Key Metazoan Radiations. Paleontology 50(1):1-22. Data Supplement.
Oedolithax	Chordata	Mammalia	15.97	Langhian	11.62	Serravallian	1	1	5	115	Bambach, R.K., Bush, A.M., & Erwin, D.H. 2007. Autecology and the Filling of Ecospace: Key Metazoan Radiations. Paleontology 50(1):1-22. Data Supplement.
Platylithax	Chordata	Mammalia	15.97	Langhian	11.62	Serravallian	1	1	5	115	Bambach, R.K., Bush, A.M., & Erwin, D.H. 2007. Autecology and the Filling of Ecospace: Key Metazoan Radiations. Paleontology 50(1):1-22. Data Supplement.
Ceterhinops	Chordata	Mammalia	15.97	Langhian	11.62	Serravallian	1	1	5	115	Bambach, R.K., Bush, A.M., & Erwin, D.H. 2007. Autecology and the Filling of Ecospace: Key Metazoan Radiations. Paleontology 50(1):1-22. Data Supplement.
Eurhinodelphis	Chordata	Mammalia	15.97	Langhian	5.333	Messinian	1	1	5	115	Bambach, R.K., Bush, A.M., & Erwin, D.H. 2007. Autecology and the Filling of Ecospace: Key Metazoan Radiations. Paleontology 50(1):1-22. Data Supplement.
Anoplonassa	Chordata	Mammalia	15.97	Langhian	5.333	Messinian	1	1	5	115	Bambach, R.K., Bush, A.M., & Erwin, D.H. 2007. Autecology and the Filling of Ecospace: Key Metazoan Radiations. Paleontology 50(1):1-22. Data Supplement.
Cetorhynchus	Chordata	Mammalia	15.97	Langhian	5.333	Messinian	1	1	5	115	Bambach, R.K., Bush, A.M., & Erwin, D.H. 2007. Autecology and the Filling of Ecospace: Key Metazoan Radiations. Paleontology 50(1):1-22. Data Supplement.
Aulophyseter	Chordata	Mammalia	15.97	Langhian	11.62	Serravallian	1	1	5	115	Bambach, R.K., Bush, A.M., & Erwin, D.H. 2007. Autecology and the Filling of Ecospace: Key Metazoan Radiations. Paleontology 50(1):1-22. Data Supplement.
Hoplocetus	Chordata	Mammalia	15.97	Langhian	5.333	Messinian	1	1	5	115	Bambach, R.K., Bush, A.M., & Erwin, D.H. 2007. Autecology and the Filling of Ecospace: Key Metazoan Radiations. Paleontology 50(1):1-22. Data Supplement.
Idiophyseter	Chordata	Mammalia	15.97	Langhian	11.62	Serravallian	1	1	5	115	Bambach, R.K., Bush, A.M., & Erwin, D.H. 2007. Autecology and the Filling of Ecospace: Key Metazoan Radiations. Paleontology 50(1):1-22. Data Supplement.
Ziphioides	Chordata	Mammalia	15.97	Langhian	11.62	Serravallian	1	1	5	115	Bambach, R.K., Bush, A.M., & Erwin, D.H. 2007. Autecology and the Filling of Ecospace: Key Metazoan Radiations. Paleontology 50(1):1-22. Data Supplement.
Pomatodelphis	Chordata	Mammalia	15.97	Langhian	3.6	Zanclean	1	1	5	115	Bambach, R.K., Bush, A.M., & Erwin, D.H. 2007. Autecology and the Filling of Ecospace: Key Metazoan Radiations. Paleontology 50(1):1-22. Data Supplement.
Phocageneus	Chordata	Mammalia	15.97	Langhian	11.62	Serravallian	1	1	5	115	Bambach, R.K., Bush, A.M., & Erwin, D.H. 2007. Autecology and the Filling of Ecospace: Key Metazoan Radiations. Paleontology 50(1):1-22. Data Supplement.
Agabelus	Chordata	Mammalia	15.97	Langhian	11.62	Serravallian	1	1	5	115	Bambach, R.K., Bush, A.M., & Erwin, D.H. 2007. Autecology and the Filling of Ecospace: Key Metazoan Radiations. Paleontology 50(1):1-22. Data Supplement.
Atocetus	Chordata	Mammalia	15.97	Langhian	11.62	Serravallian	1	1	5	115	Bambach, R.K., Bush, A.M., & Erwin, D.H. 2007. Autecology and the Filling of Ecospace: Key Metazoan Radiations. Paleontology 50(1):1-22. Data Supplement.
Belosphys	Chordata	Mammalia	15.97	Langhian	11.62	Serravallian	1	1	5	115	Bambach, R.K., Bush, A.M., & Erwin, D.H. 2007. Autecology and the Filling of Ecospace: Key Metazoan Radiations. Paleontology 50(1):1-22. Data Supplement.
Dinoziphius	Chordata	Mammalia	15.97	Langhian	5.333	Messinian	1	1	5	115	Bambach, R.K., Bush, A.M., & Erwin, D.H. 2007. Autecology and the Filling of Ecospace: Key Metazoan Radiations. Paleontology 50(1):1-22. Data Supplement.
Ixacanthus	Chordata	Mammalia	15.97	Langhian	11.62	Serravallian	1	1	5	115	Bambach, R.K., Bush, A.M., & Erwin, D.H. 2007. Autecology and the Filling of Ecospace: Key Metazoan Radiations. Paleontology 50(1):1-22. Data Supplement.
Pelodelphis	Chordata	Mammalia	15.97	Langhian	11.62	Serravallian	1	1	5	115	Bambach, R.K., Bush, A.M., & Erwin, D.H. 2007. Autecology and the Filling of Ecospace: Key Metazoan Radiations. Paleontology 50(1):1-22. Data Supplement.
Rhabodosteus	Chordata	Mammalia	15.97	Langhian	11.62	Serravallian	1	1	5	115	Bambach, R.K., Bush, A.M., & Erwin, D.H. 2007. Autecology and the Filling of Ecospace: Key Metazoan Radiations. Paleontology 50(1):1-22. Data Supplement.
Stereodelphis	Chordata	Mammalia	15.97	Langhian	11.62	Serravallian	1	1	5	115	Bambach, R.K., Bush, A.M., & Erwin, D.H. 2007. Autecology and the Filling of Ecospace: Key Metazoan Radiations. Paleontology 50(1):1-22. Data Supplement.
Tretosphrys	Chordata	Mammalia	15.97	Langhian	11.62	Serravallian	1	1	5	115	Bambach, R.K., Bush, A.M., & Erwin, D.H. 2007. Autecology and the Filling of Ecospace: Key Metazoan Radiations. Paleontology 50(1):1-22. Data Supplement.
Delphinavus	Chordata	Mammalia	23.03	Aquitanian	5.333	Messinian	1	1	5	115	Bambach, R.K., Bush, A.M., & Erwin, D.H. 2007. Autecology and the Filling of Ecospace: Key Metazoan Radiations. Paleontology 50(1):1-22. Data Supplement.
Miodelphis	Chordata	Mammalia	23.03	Aquitanian	15.97	Burdigalian	1	1	5	115	Bambach, R.K., Bush, A.M., & Erwin, D.H. 2007. Autecology and the Filling of Ecospace: Key Metazoan Radiations. Paleontology 50(1):1-22. Data Supplement.
Protodelphinus	Chordata	Mammalia	23.03	Aquitanian	15.97	Burdigalian	1	1	5	115	Bambach, R.K., Bush, A.M., & Erwin, D.H. 2007. Autecology and the Filling of Ecospace: Key Metazoan Radiations. Paleontology 50(1):1-22. Data Supplement.
Eoplatanista	Chordata	Mammalia	23.03	Aquitanian	15.97	Burdigalian	1	1	5	115	Bambach, R.K., Bush, A.M., & Erwin, D.H. 2007. Autecology and the Filling of Ecospace: Key Metazoan Radiations. Paleontology 50(1):1-22. Data Supplement.
Argyrocetus	Chordata	Mammalia	23.03	Aquitanian	15.97	Burdigalian	1	1	5	115	Bambach, R.K., Bush, A.M., & Erwin, D.H. 2007. Autecology and the Filling of Ecospace: Key Metazoan Radiations. Paleontology 50(1):1-22. Data Supplement.
Macrodelphinus	Chordata	Mammalia	23.03	Aquitanian	15.97	Burdigalian	1	1	5	115	Bambach, R.K., Bush, A.M., & Erwin, D.H. 2007. Autecology and the Filling of Ecospace: Key Metazoan Radiations. Paleontology 50(1):1-22. Data Supplement.
Phocaenopsis	Chordata	Mammalia	23.03	Aquitanian	15.97	Burdigalian	1	1	5	115	Bambach, R.K., Bush, A.M., & Erwin, D.H. 2007. Autecology and the Filling of Ecospace: Key Metazoan Radiations. Paleontology 50(1):1-22. Data Supplement.
Schizodelphis	Chordata	Mammalia	23.03	Aquitanian	5.333	Messinian	1	1	5	115	Bambach, R.K., Bush, A.M., & Erwin, D.H. 2007. Autecology and the Filling of Ecospace: Key Metazoan Radiations. Paleontology 50(1):1-22. Data Supplement.
Idiorophus	Chordata	Mammalia	23.03	Aquitanian	15.97	Burdigalian	1	1	5	115	Bambach, R.K., Bush, A.M., & Erwin, D.H. 2007. Autecology and the Filling of Ecospace: Key Metazoan Radiations. Paleontology 50(1):1-22. Data Supplement.
Physeter	Chordata	Mammalia	23.03	Aquitanian	0	Holocene	1	1	5	115	Bambach, R.K., Bush, A.M., & Erwin, D.H. 2007. Autecology and the Filling of Ecospace: Key Metazoan Radiations. Paleontology 50(1):1-22. Data Supplement.
Physeterula	Chordata	Mammalia	23.03	Aquitanian	3.6	Zanclean	1	1	5	115	Bambach, R.K., Bush, A.M., & Erwin, D.H. 2007. Autecology and the Filling of Ecospace: Key Metazoan Radiations. Paleontology 50(1):1-22. Data Supplement.
Orycterocetus	Chordata	Mammalia	23.03	Aquitanian	15.97	Burdigalian	1	1	5	115	Bambach, R.K., Bush, A.M., & Erwin, D.H. 2007. Autecology and the Filling of Ecospace: Key Metazoan Radiations. Paleontology 50(1):1-22. Data Supplement.
Medocinia	Chordata	Mammalia	23.03	Aquitanian	15.97	Burdigalian	1	1	5	115	Bambach, R.K., Bush, A.M., & Erwin, D.H. 2007. Autecology and the Filling of Ecospace: Key Metazoan Radiations. Paleontology 50(1):1-22. Data Supplement.
Notocetus	Chordata	Mammalia	23.03	Aquitanian	15.97	Burdigalian	1	1	5	115	Bambach, R.K., Bush, A.M., & Erwin, D.H. 2007. Autecology and the Filling of Ecospace: Key Metazoan Radiations. Paleontology 50(1):1-22. Data Supplement.
Squalodelphis	Chordata	Mammalia	23.03	Aquitanian	15.97	Burdigalian	1	1	5	115	Bambach, R.K., Bush, A.M., & Erwin, D.H. 2007. Autecology and the Filling of Ecospace: Key Metazoan Radiations. Paleontology 50(1):1-22. Data Supplement.
Phoberodon	Chordata	Mammalia	23.03	Aquitanian	15.97	Burdigalian	1	1	5	115	Bambach, R.K., Bush, A.M., & Erwin, D.H. 2007. Autecology and the Filling of Ecospace: Key Metazoan Radiations. Paleontology 50(1):1-22. Data Supplement.
Tangaroasaurus	Chordata	Mammalia	23.03	Aquitanian	15.97	Burdigalian	1	1	5	115	Bambach, R.K., Bush, A.M., & Erwin, D.H. 2007. Autecology and the Filling of Ecospace: Key Metazoan Radiations. Paleontology 50(1):1-22. Data Supplement.
Sachalinocetus	Chordata	Mammalia	23.03	Aquitanian	15.97	Burdigalian	1	1	5	115	Bambach, R.K., Bush, A.M., & Erwin, D.H. 2007. Autecology and the Filling of Ecospace: Key Metazoan Radiations. Paleontology 50(1):1-22. Data Supplement.
Acrodelphis	Chordata	Mammalia	23.03	Aquitanian	5.333	Messinian	1	1	5	115	Bambach, R.K., Bush, A.M., & Erwin, D.H. 2007. Autecology and the Filling of Ecospace: Key Metazoan Radiations. Paleontology 50(1):1-22. Data Supplement.
Champsodelphis	Chordata	Mammalia	23.03	Aquitanian	11.62	Serravallian	1	1	5	115	Bambach, R.K., Bush, A.M., & Erwin, D.H. 2007. Autecology and the Filling of Ecospace: Key Metazoan Radiations. Paleontology 50(1):1-22. Data Supplement.
Miokogia	Chordata	Mammalia	23.03	Aquitanian	15.97	Burdigalian	1	1	5	115	Bambach, R.K., Bush, A.M., & Erwin, D.H. 2007. Autecology and the Filling of Ecospace: Key Metazoan Radiations. Paleontology 50(1):1-22. Data Supplement.
Neosqualodon	Chordata	Mammalia	23.03	Aquitanian	15.97	Burdigalian	1	1	5	115	Bambach, R.K., Bush, A.M., & Erwin, D.H. 2007. Autecology and the Filling of Ecospace: Key Metazoan Radiations. Paleontology 50(1):1-22. Data Supplement.
Prioinia	Chordata	Mammalia	23.03	Aquitanian	15.97	Burdigalian	1	1	5	115	Bambach, R.K., Bush, A.M., & Erwin, D.H. 2007. Autecology and the Filling of Ecospace: Key Metazoan Radiations. Paleontology 50(1):1-22. Data Supplement.
Prosqualodon	Chordata	Mammalia	23.03	Aquitanian	15.97	Burdigalian	1	1	5	115	Bambach, R.K., Bush, A.M., & Erwin, D.H. 2007. Autecology and the Filling of Ecospace: Key Metazoan Radiations. Paleontology 50(1):1-22. Data Supplement.
Squaloziphius	Chordata	Mammalia	23.03	Aquitanian	15.97	Burdigalian	1	1	5	115	Bambach, R.K., Bush, A.M., & Erwin, D.H. 2007. Autecology and the Filling of Ecospace: Key Metazoan Radiations. Paleontology 50(1):1-22. Data Supplement.
Iniopsis	Chordata	Mammalia	28.1	Chattian	5.333	Messinian	1	1	5	115	Bambach, R.K., Bush, A.M., & Erwin, D.H. 2007. Autecology and the Filling of Ecospace: Key Metazoan Radiations. Paleontology 50(1):1-22. Data Supplement.
Ferecetotherium	Chordata	Mammalia	28.1	Chattian	23.03	Chattian	1	1	5	115	Bambach, R.K., Bush, A.M., & Erwin, D.H. 2007. Autecology and the Filling of Ecospace: Key Metazoan Radiations. Paleontology 50(1):1-22. Data Supplement.
Eosqualodon	Chordata	Mammalia	28.1	Chattian	23.03	Chattian	1	1	5	115	Bambach, R.K., Bush, A.M., & Erwin, D.H. 2007. Autecology and the Filling of Ecospace: Key Metazoan Radiations. Paleontology 50(1):1-22. Data Supplement.
Squalodon	Chordata	Mammalia	28.1	Chattian	3.6	Zanclean	1	1	5	115	Bambach, R.K., Bush, A.M., & Erwin, D.H. 2007. Autecology and the Filling of Ecospace: Key Metazoan Radiations. Paleontology 50(1):1-22. Data Supplement.
Sulakocetus	Chordata	Mammalia	28.1	Chattian	23.03	Chattian	1	1	5	115	Bambach, R.K., Bush, A.M., & Erwin, D.H. 2007. Autecology and the Filling of Ecospace: Key Metazoan Radiations. Paleontology 50(1):1-22. Data Supplement.
Archaeodelphis	Chordata	Mammalia	28.1	Chattian	23.03	Chattian	1	1	5	115	Bambach, R.K., Bush, A.M., & Erwin, D.H. 2007. Autecology and the Filling of Ecospace: Key Metazoan Radiations. Paleontology 50(1):1-22. Data Supplement.
Xenorophus	Chordata	Mammalia	28.1	Chattian	23.03	Chattian	1	1	5	115	Bambach, R.K., Bush, A.M., & Erwin, D.H. 2007. Autecology and the Filling of Ecospace: Key Metazoan Radiations. Paleontology 50(1):1-22. Data Supplement.
Agriocetus	Chordata	Mammalia	28.1	Chattian	23.03	Chattian	1	1	5	115	Bambach, R.K., Bush, A.M., & Erwin, D.H. 2007. Autecology and the Filling of Ecospace: Key Metazoan Radiations. Paleontology 50(1):1-22. Data Supplement.
Atropatenocetus	Chordata	Mammalia	28.1	Chattian	23.03	Chattian	1	1	5	115	Bambach, R.K., Bush, A.M., & Erwin, D.H. 2007. Autecology and the Filling of Ecospace: Key Metazoan Radiations. Paleontology 50(1):1-22. Data Supplement.
Australosqualodon	Chordata	Mammalia	28.1	Chattian	23.03	Chattian	1	1	5	115	Bambach, R.K., Bush, A.M., & Erwin, D.H. 2007. Autecology and the Filling of Ecospace: Key Metazoan Radiations. Paleontology 50(1):1-22. Data Supplement.
Microcetus	Chordata	Mammalia	28.1	Chattian	23.03	Chattian	1	1	5	115	Bambach, R.K., Bush, A.M., & Erwin, D.H. 2007. Autecology and the Filling of Ecospace: Key Metazoan Radiations. Paleontology 50(1):1-22. Data Supplement.
Microzeuglodon	Chordata	Mammalia	28.1	Chattian	23.03	Chattian	1	1	5	115	Bambach, R.K., Bush, A.M., & Erwin, D.H. 2007. Autecology and the Filling of Ecospace: Key Metazoan Radiations. Paleontology 50(1):1-22. Data Supplement.
Mirocetus	Chordata	Mammalia	28.1	Chattian	23.03	Chattian	1	1	5	115	Bambach, R.K., Bush, A.M., & Erwin, D.H. 2007. Autecology and the Filling of Ecospace: Key Metazoan Radiations. Paleontology 50(1):1-22. Data Supplement.
Parasqualodon	Chordata	Mammalia	28.1	Chattian	23.03	Chattian	1	1	5	115	Bambach, R.K., Bush, A.M., & Erwin, D.H. 2007. Autecology and the Filling of Ecospace: Key Metazoan Radiations. Paleontology 50(1):1-22. Data Supplement.
Patriocetus	Chordata	Mammalia	28.1	Chattian	23.03	Chattian	1	1	5	115	Bambach, R.K., Bush, A.M., & Erwin, D.H. 2007. Autecology and the Filling of Ecospace: Key Metazoan Radiations. Paleontology 50(1):1-22. Data Supplement.
Saurocetus	Chordata	Mammalia	28.1	Chattian	5.333	Messinian	1	1	5	115	Bambach, R.K., Bush, A.M., & Erwin, D.H. 2007. Autecology and the Filling of Ecospace: Key Metazoan Radiations. Paleontology 50(1):1-22. Data Supplement.
Phococetus	Chordata	Mammalia	33.9	Rupelian	15.97	Burdigalian	1	1	5	115	Bambach, R.K., Bush, A.M., & Erwin, D.H. 2007. Autecology and the Filling of Ecospace: Key Metazoan Radiations. Paleontology 50(1):1-22. Data Supplement.
Platyosphys	Chordata	Mammalia	33.9	Rupelian	28.1	Rupelian	1	1	5	115	Bambach, R.K., Bush, A.M., & Erwin, D.H. 2007. Autecology and the Filling of Ecospace: Key Metazoan Radiations. Paleontology 50(1):1-22. Data Supplement.
Oligodelphis	Chordata	Mammalia	33.9	Rupelian	28.1	Rupelian	1	1	5	115	Bambach, R.K., Bush, A.M., & Erwin, D.H. 2007. Autecology and the Filling of Ecospace: Key Metazoan Radiations. Paleontology 50(1):1-22. Data Supplement.
Indocetus	Chordata	Mammalia	47.8	Lutetian	38	Bartonian	1	1	5	115	Bambach, R.K., Bush, A.M., & Erwin, D.H. 2007. Autecology and the Filling of Ecospace: Key Metazoan Radiations. Paleontology 50(1):1-22. Data Supplement.
Protocetus	Chordata	Mammalia	47.8	Lutetian	38	Bartonian	1	1	5	115	Bambach, R.K., Bush, A.M., & Erwin, D.H. 2007. Autecology and the Filling of Ecospace: Key Metazoan Radiations. Paleontology 50(1):1-22. Data Supplement.
Eocetus	Chordata	Mammalia	47.8	Lutetian	33.9	Priabonian	1	1	5	115	Bambach, R.K., Bush, A.M., & Erwin, D.H. 2007. Autecology and the Filling of Ecospace: Key Metazoan Radiations. Paleontology 50(1):1-22. Data Supplement.
Remingtonocetus	Chordata	Mammalia	47.8	Lutetian	38	Bartonian	1	1	5	115	Bambach, R.K., Bush, A.M., & Erwin, D.H. 2007. Autecology and the Filling of Ecospace: Key Metazoan Radiations. Paleontology 50(1):1-22. Data Supplement.
Procetus	Chordata	Mammalia	47.8	Lutetian	38	Bartonian	1	1	5	115	Bambach, R.K., Bush, A.M., & Erwin, D.H. 2007. Autecology and the Filling of Ecospace: Key Metazoan Radiations. Paleontology 50(1):1-22. Data Supplement.
Pontoporia	Chordata	Mammalia	2.588	Gelasian	0	Holocene	1	1	5	115	Bambach, R.K., Bush, A.M., & Erwin, D.H. 2007. Autecology and the Filling of Ecospace: Key Metazoan Radiations. Paleontology 50(1):1-22. Data Supplement.
Arctocephalus	Chordata	Mammalia	2.588	Gelasian	0	Holocene	1	1	5	115	Bambach, R.K., Bush, A.M., & Erwin, D.H. 2007. Autecology and the Filling of Ecospace: Key Metazoan Radiations. Paleontology 50(1):1-22. Data Supplement.
Neophoca	Chordata	Mammalia	2.588	Gelasian	0	Holocene	1	1	5	115	Bambach, R.K., Bush, A.M., & Erwin, D.H. 2007. Autecology and the Filling of Ecospace: Key Metazoan Radiations. Paleontology 50(1):1-22. Data Supplement.
Otaria	Chordata	Mammalia	2.588	Gelasian	0	Holocene	1	1	5	115	Bambach, R.K., Bush, A.M., & Erwin, D.H. 2007. Autecology and the Filling of Ecospace: Key Metazoan Radiations. Paleontology 50(1):1-22. Data Supplement.
Zalophus	Chordata	Mammalia	2.588	Gelasian	0	Holocene	1	1	5	115	Bambach, R.K., Bush, A.M., & Erwin, D.H. 2007. Autecology and the Filling of Ecospace: Key Metazoan Radiations. Paleontology 50(1):1-22. Data Supplement.
Cystophora	Chordata	Mammalia	2.588	Gelasian	0	Holocene	1	1	5	115	Bambach, R.K., Bush, A.M., & Erwin, D.H. 2007. Autecology and the Filling of Ecospace: Key Metazoan Radiations. Paleontology 50(1):1-22. Data Supplement.
Palaeophoca	Chordata	Mammalia	5.333	Zanclean	3.6	Zanclean	1	1	5	115	Bambach, R.K., Bush, A.M., & Erwin, D.H. 2007. Autecology and the Filling of Ecospace: Key Metazoan Radiations. Paleontology 50(1):1-22. Data Supplement.
Ninoziphius	Chordata	Mammalia	5.333	Zanclean	3.6	Zanclean	1	1	5	115	Bambach, R.K., Bush, A.M., & Erwin, D.H. 2007. Autecology and the Filling of Ecospace: Key Metazoan Radiations. Paleontology 50(1):1-22. Data Supplement.
Kogia	Chordata	Mammalia	5.333	Zanclean	0	Holocene	1	1	5	115	Bambach, R.K., Bush, A.M., & Erwin, D.H. 2007. Autecology and the Filling of Ecospace: Key Metazoan Radiations. Paleontology 50(1):1-22. Data Supplement.
Odobenus	Chordata	Mammalia	5.333	Zanclean	0	Holocene	1	1	5	115	Bambach, R.K., Bush, A.M., & Erwin, D.H. 2007. Autecology and the Filling of Ecospace: Key Metazoan Radiations. Paleontology 50(1):1-22. Data Supplement.
Valenictus	Chordata	Mammalia	5.333	Zanclean	3.6	Zanclean	1	1	5	115	Bambach, R.K., Bush, A.M., & Erwin, D.H. 2007. Autecology and the Filling of Ecospace: Key Metazoan Radiations. Paleontology 50(1):1-22. Data Supplement.
Callorhinus	Chordata	Mammalia	5.333	Zanclean	0	Holocene	1	1	5	115	Bambach, R.K., Bush, A.M., & Erwin, D.H. 2007. Autecology and the Filling of Ecospace: Key Metazoan Radiations. Paleontology 50(1):1-22. Data Supplement.
Eumetopias	Chordata	Mammalia	5.333	Zanclean	0	Holocene	1	1	5	115	Bambach, R.K., Bush, A.M., & Erwin, D.H. 2007. Autecology and the Filling of Ecospace: Key Metazoan Radiations. Paleontology 50(1):1-22. Data Supplement.
Callophoca	Chordata	Mammalia	5.333	Zanclean	3.6	Zanclean	1	1	5	115	Bambach, R.K., Bush, A.M., & Erwin, D.H. 2007. Autecology and the Filling of Ecospace: Key Metazoan Radiations. Paleontology 50(1):1-22. Data Supplement.
Gryphoca	Chordata	Mammalia	5.333	Zanclean	3.6	Zanclean	1	1	5	115	Bambach, R.K., Bush, A.M., & Erwin, D.H. 2007. Autecology and the Filling of Ecospace: Key Metazoan Radiations. Paleontology 50(1):1-22. Data Supplement.
Mesotaria	Chordata	Mammalia	5.333	Zanclean	3.6	Zanclean	1	1	5	115	Bambach, R.K., Bush, A.M., & Erwin, D.H. 2007. Autecology and the Filling of Ecospace: Key Metazoan Radiations. Paleontology 50(1):1-22. Data Supplement.
Monachus	Chordata	Mammalia	5.333	Zanclean	0	Holocene	1	1	5	115	Bambach, R.K., Bush, A.M., & Erwin, D.H. 2007. Autecology and the Filling of Ecospace: Key Metazoan Radiations. Paleontology 50(1):1-22. Data Supplement.
Phocanella	Chordata	Mammalia	5.333	Zanclean	3.6	Zanclean	1	1	5	115	Bambach, R.K., Bush, A.M., & Erwin, D.H. 2007. Autecology and the Filling of Ecospace: Key Metazoan Radiations. Paleontology 50(1):1-22. Data Supplement.
Platyphoca	Chordata	Mammalia	5.333	Zanclean	3.6	Zanclean	1	1	5	115	Bambach, R.K., Bush, A.M., & Erwin, D.H. 2007. Autecology and the Filling of Ecospace: Key Metazoan Radiations. Paleontology 50(1):1-22. Data Supplement.
Enhydriodon	Chordata	Mammalia	11.62	Tortonian	0	Holocene	1	1	5	115	Bambach, R.K., Bush, A.M., & Erwin, D.H. 2007. Autecology and the Filling of Ecospace: Key Metazoan Radiations. Paleontology 50(1):1-22. Data Supplement.
Enhydritherium	Chordata	Mammalia	11.62	Tortonian	3.6	Zanclean	1	1	5	115	Bambach, R.K., Bush, A.M., & Erwin, D.H. 2007. Autecology and the Filling of Ecospace: Key Metazoan Radiations. Paleontology 50(1):1-22. Data Supplement.
Pithanodelphis	Chordata	Mammalia	11.62	Tortonian	5.333	Messinian	1	1	5	115	Bambach, R.K., Bush, A.M., & Erwin, D.H. 2007. Autecology and the Filling of Ecospace: Key Metazoan Radiations. Paleontology 50(1):1-22. Data Supplement.
Denebola	Chordata	Mammalia	11.62	Tortonian	5.333	Messinian	1	1	5	115	Bambach, R.K., Bush, A.M., & Erwin, D.H. 2007. Autecology and the Filling of Ecospace: Key Metazoan Radiations. Paleontology 50(1):1-22. Data Supplement.
Piscolithax	Chordata	Mammalia	11.62	Tortonian	3.6	Zanclean	1	1	5	115	Bambach, R.K., Bush, A.M., & Erwin, D.H. 2007. Autecology and the Filling of Ecospace: Key Metazoan Radiations. Paleontology 50(1):1-22. Data Supplement.
Ziphirostrum	Chordata	Mammalia	11.62	Tortonian	5.333	Messinian	1	1	5	115	Bambach, R.K., Bush, A.M., & Erwin, D.H. 2007. Autecology and the Filling of Ecospace: Key Metazoan Radiations. Paleontology 50(1):1-22. Data Supplement.
Brachydelphis	Chordata	Mammalia	11.62	Tortonian	5.333	Messinian	1	1	5	115	Bambach, R.K., Bush, A.M., & Erwin, D.H. 2007. Autecology and the Filling of Ecospace: Key Metazoan Radiations. Paleontology 50(1):1-22. Data Supplement.
Protophocaena	Chordata	Mammalia	11.62	Tortonian	5.333	Messinian	1	1	5	115	Bambach, R.K., Bush, A.M., & Erwin, D.H. 2007. Autecology and the Filling of Ecospace: Key Metazoan Radiations. Paleontology 50(1):1-22. Data Supplement.
Thalassocetus	Chordata	Mammalia	11.62	Tortonian	5.333	Messinian	1	1	5	115	Bambach, R.K., Bush, A.M., & Erwin, D.H. 2007. Autecology and the Filling of Ecospace: Key Metazoan Radiations. Paleontology 50(1):1-22. Data Supplement.
Loncodelphis	Chordata	Mammalia	11.62	Tortonian	5.333	Messinian	1	1	5	115	Bambach, R.K., Bush, A.M., & Erwin, D.H. 2007. Autecology and the Filling of Ecospace: Key Metazoan Radiations. Paleontology 50(1):1-22. Data Supplement.
Aivukus	Chordata	Mammalia	11.62	Tortonian	5.333	Messinian	1	1	5	115	Bambach, R.K., Bush, A.M., & Erwin, D.H. 2007. Autecology and the Filling of Ecospace: Key Metazoan Radiations. Paleontology 50(1):1-22. Data Supplement.
Dusignathus	Chordata	Mammalia	11.62	Tortonian	5.333	Messinian	1	1	5	115	Bambach, R.K., Bush, A.M., & Erwin, D.H. 2007. Autecology and the Filling of Ecospace: Key Metazoan Radiations. Paleontology 50(1):1-22. Data Supplement.
Pliopedia	Chordata	Mammalia	11.62	Tortonian	5.333	Messinian	1	1	5	115	Bambach, R.K., Bush, A.M., & Erwin, D.H. 2007. Autecology and the Filling of Ecospace: Key Metazoan Radiations. Paleontology 50(1):1-22. Data Supplement.
Pontolis	Chordata	Mammalia	11.62	Tortonian	5.333	Messinian	1	1	5	115	Bambach, R.K., Bush, A.M., & Erwin, D.H. 2007. Autecology and the Filling of Ecospace: Key Metazoan Radiations. Paleontology 50(1):1-22. Data Supplement.
Thalassoleon	Chordata	Mammalia	11.62	Tortonian	3.6	Zanclean	1	1	5	115	Bambach, R.K., Bush, A.M., & Erwin, D.H. 2007. Autecology and the Filling of Ecospace: Key Metazoan Radiations. Paleontology 50(1):1-22. Data Supplement.
Monotherium	Chordata	Mammalia	11.62	Tortonian	5.333	Messinian	1	1	5	115	Bambach, R.K., Bush, A.M., & Erwin, D.H. 2007. Autecology and the Filling of Ecospace: Key Metazoan Radiations. Paleontology 50(1):1-22. Data Supplement.
Prophoca	Chordata	Mammalia	11.62	Tortonian	5.333	Messinian	1	1	5	115	Bambach, R.K., Bush, A.M., & Erwin, D.H. 2007. Autecology and the Filling of Ecospace: Key Metazoan Radiations. Paleontology 50(1):1-22. Data Supplement.
Monachiopsis	Chordata	Mammalia	15.97	Langhian	11.62	Serravallian	1	1	5	115	Bambach, R.K., Bush, A.M., & Erwin, D.H. 2007. Autecology and the Filling of Ecospace: Key Metazoan Radiations. Paleontology 50(1):1-22. Data Supplement.
Delphinus	Chordata	Mammalia	15.97	Langhian	0	Holocene	1	1	5	115	Bambach, R.K., Bush, A.M., & Erwin, D.H. 2007. Autecology and the Filling of Ecospace: Key Metazoan Radiations. Paleontology 50(1):1-22. Data Supplement.
Kentriodon	Chordata	Mammalia	15.97	Langhian	11.62	Serravallian	1	1	5	115	Bambach, R.K., Bush, A.M., & Erwin, D.H. 2007. Autecology and the Filling of Ecospace: Key Metazoan Radiations. Paleontology 50(1):1-22. Data Supplement.
Liolithax	Chordata	Mammalia	15.97	Langhian	5.333	Messinian	1	1	5	115	Bambach, R.K., Bush, A.M., & Erwin, D.H. 2007. Autecology and the Filling of Ecospace: Key Metazoan Radiations. Paleontology 50(1):1-22. Data Supplement.
Lophocetus	Chordata	Mammalia	15.97	Langhian	11.62	Serravallian	1	1	5	115	Bambach, R.K., Bush, A.M., & Erwin, D.H. 2007. Autecology and the Filling of Ecospace: Key Metazoan Radiations. Paleontology 50(1):1-22. Data Supplement.
Microphocaena	Chordata	Mammalia	15.97	Langhian	11.62	Serravallian	1	1	5	115	Bambach, R.K., Bush, A.M., & Erwin, D.H. 2007. Autecology and the Filling of Ecospace: Key Metazoan Radiations. Paleontology 50(1):1-22. Data Supplement.
Delphinapterus	Chordata	Mammalia	15.97	Langhian	0	Holocene	1	1	5	115	Bambach, R.K., Bush, A.M., & Erwin, D.H. 2007. Autecology and the Filling of Ecospace: Key Metazoan Radiations. Paleontology 50(1):1-22. Data Supplement.
Araeodelphis	Chordata	Mammalia	15.97	Langhian	11.62	Serravallian	1	1	5	115	Bambach, R.K., Bush, A.M., & Erwin, D.H. 2007. Autecology and the Filling of Ecospace: Key Metazoan Radiations. Paleontology 50(1):1-22. Data Supplement.
Imagotaria	Chordata	Mammalia	15.97	Langhian	5.333	Messinian	1	1	5	115	Bambach, R.K., Bush, A.M., & Erwin, D.H. 2007. Autecology and the Filling of Ecospace: Key Metazoan Radiations. Paleontology 50(1):1-22. Data Supplement.
Kamtschatarctos	Chordata	Mammalia	15.97	Langhian	11.62	Serravallian	1	1	5	115	Bambach, R.K., Bush, A.M., & Erwin, D.H. 2007. Autecology and the Filling of Ecospace: Key Metazoan Radiations. Paleontology 50(1):1-22. Data Supplement.
Neotherium	Chordata	Mammalia	15.97	Langhian	11.62	Serravallian	1	1	5	115	Bambach, R.K., Bush, A.M., & Erwin, D.H. 2007. Autecology and the Filling of Ecospace: Key Metazoan Radiations. Paleontology 50(1):1-22. Data Supplement.
Ontocetus	Chordata	Mammalia	15.97	Langhian	1.806	Gelasian	1	1	5	115	Bambach, R.K., Bush, A.M., & Erwin, D.H. 2007. Autecology and the Filling of Ecospace: Key Metazoan Radiations. Paleontology 50(1):1-22. Data Supplement.
Pelagiarctos	Chordata	Mammalia	15.97	Langhian	11.62	Serravallian	1	1	5	115	Bambach, R.K., Bush, A.M., & Erwin, D.H. 2007. Autecology and the Filling of Ecospace: Key Metazoan Radiations. Paleontology 50(1):1-22. Data Supplement.
Prototaria	Chordata	Mammalia	15.97	Langhian	11.62	Serravallian	1	1	5	115	Bambach, R.K., Bush, A.M., & Erwin, D.H. 2007. Autecology and the Filling of Ecospace: Key Metazoan Radiations. Paleontology 50(1):1-22. Data Supplement.
Pithanotaria	Chordata	Mammalia	15.97	Langhian	5.333	Messinian	1	1	5	115	Bambach, R.K., Bush, A.M., & Erwin, D.H. 2007. Autecology and the Filling of Ecospace: Key Metazoan Radiations. Paleontology 50(1):1-22. Data Supplement.
Leptophoca	Chordata	Mammalia	15.97	Langhian	11.62	Serravallian	1	1	5	115	Bambach, R.K., Bush, A.M., & Erwin, D.H. 2007. Autecology and the Filling of Ecospace: Key Metazoan Radiations. Paleontology 50(1):1-22. Data Supplement.
Palmidophoca	Chordata	Mammalia	15.97	Langhian	11.62	Serravallian	1	1	5	115	Bambach, R.K., Bush, A.M., & Erwin, D.H. 2007. Autecology and the Filling of Ecospace: Key Metazoan Radiations. Paleontology 50(1):1-22. Data Supplement.
Phoca	Chordata	Mammalia	15.97	Langhian	0	Holocene	1	1	5	115	Bambach, R.K., Bush, A.M., & Erwin, D.H. 2007. Autecology and the Filling of Ecospace: Key Metazoan Radiations. Paleontology 50(1):1-22. Data Supplement.
Pontophoca	Chordata	Mammalia	15.97	Langhian	11.62	Serravallian	1	1	5	115	Bambach, R.K., Bush, A.M., & Erwin, D.H. 2007. Autecology and the Filling of Ecospace: Key Metazoan Radiations. Paleontology 50(1):1-22. Data Supplement.
Praepusa	Chordata	Mammalia	15.97	Langhian	11.62	Serravallian	1	1	5	115	Bambach, R.K., Bush, A.M., & Erwin, D.H. 2007. Autecology and the Filling of Ecospace: Key Metazoan Radiations. Paleontology 50(1):1-22. Data Supplement.
Pristiphoca	Chordata	Mammalia	15.97	Langhian	1.806	Gelasian	1	1	5	115	Bambach, R.K., Bush, A.M., & Erwin, D.H. 2007. Autecology and the Filling of Ecospace: Key Metazoan Radiations. Paleontology 50(1):1-22. Data Supplement.
Properiptychus	Chordata	Mammalia	15.97	Langhian	11.62	Serravallian	1	1	5	115	Bambach, R.K., Bush, A.M., & Erwin, D.H. 2007. Autecology and the Filling of Ecospace: Key Metazoan Radiations. Paleontology 50(1):1-22. Data Supplement.
Scaldicetus	Chordata	Mammalia	23.03	Aquitanian	5.333	Messinian	1	1	5	115	Bambach, R.K., Bush, A.M., & Erwin, D.H. 2007. Autecology and the Filling of Ecospace: Key Metazoan Radiations. Paleontology 50(1):1-22. Data Supplement.
Diaphorocetus	Chordata	Mammalia	23.03	Aquitanian	15.97	Burdigalian	1	1	5	115	Bambach, R.K., Bush, A.M., & Erwin, D.H. 2007. Autecology and the Filling of Ecospace: Key Metazoan Radiations. Paleontology 50(1):1-22. Data Supplement.
Atopotarus	Chordata	Mammalia	23.03	Aquitanian	1.806	Gelasian	1	1	5	115	Bambach, R.K., Bush, A.M., & Erwin, D.H. 2007. Autecology and the Filling of Ecospace: Key Metazoan Radiations. Paleontology 50(1):1-22. Data Supplement.
Necromites	Chordata	Mammalia	23.03	Aquitanian	15.97	Burdigalian	1	1	5	115	Bambach, R.K., Bush, A.M., & Erwin, D.H. 2007. Autecology and the Filling of Ecospace: Key Metazoan Radiations. Paleontology 50(1):1-22. Data Supplement.
Allodesmus	Chordata	Mammalia	23.03	Aquitanian	11.62	Serravallian	1	1	5	115	Bambach, R.K., Bush, A.M., & Erwin, D.H. 2007. Autecology and the Filling of Ecospace: Key Metazoan Radiations. Paleontology 50(1):1-22. Data Supplement.
Desmatophoca	Chordata	Mammalia	23.03	Aquitanian	11.62	Serravallian	1	1	5	115	Bambach, R.K., Bush, A.M., & Erwin, D.H. 2007. Autecology and the Filling of Ecospace: Key Metazoan Radiations. Paleontology 50(1):1-22. Data Supplement.
Enaliarctos	Chordata	Mammalia	28.1	Chattian	15.97	Burdigalian	1	1	5	115	Bambach, R.K., Bush, A.M., & Erwin, D.H. 2007. Autecology and the Filling of Ecospace: Key Metazoan Radiations. Paleontology 50(1):1-22. Data Supplement.
Coccoderma	Chordata	Osteichthyes	152.1	Tithonian	145	Tithonian	1	1	5	115	Bambach, R.K., Bush, A.M., & Erwin, D.H. 2007. Autecology and the Filling of Ecospace: Key Metazoan Radiations. Paleontology 50(1):1-22. Data Supplement.
Graphiuricthys	Chordata	Osteichthyes	235	Carnian	228	Carnian	1	1	5	115	Bambach, R.K., Bush, A.M., & Erwin, D.H. 2007. Autecology and the Filling of Ecospace: Key Metazoan Radiations. Paleontology 50(1):1-22. Data Supplement.
Hainbergia	Chordata	Osteichthyes	242	Ladinian	235	Ladinian	1	1	5	115	Bambach, R.K., Bush, A.M., & Erwin, D.H. 2007. Autecology and the Filling of Ecospace: Key Metazoan Radiations. Paleontology 50(1):1-22. Data Supplement.
Scleracanthus	Chordata	Osteichthyes	251.2	Olenekian	247.2	Olenekian	1	1	5	115	Bambach, R.K., Bush, A.M., & Erwin, D.H. 2007. Autecology and the Filling of Ecospace: Key Metazoan Radiations. Paleontology 50(1):1-22. Data Supplement.
Sassenia	Chordata	Osteichthyes	252.2	Induan	247.2	Olenekian	1	1	5	115	Bambach, R.K., Bush, A.M., & Erwin, D.H. 2007. Autecology and the Filling of Ecospace: Key Metazoan Radiations. Paleontology 50(1):1-22. Data Supplement.
Changxingia	Chordata	Osteichthyes	259.9	Wuchiapingian	254.2	Wuchiapingian	1	1	5	115	Bambach, R.K., Bush, A.M., & Erwin, D.H. 2007. Autecology and the Filling of Ecospace: Key Metazoan Radiations. Paleontology 50(1):1-22. Data Supplement.
Coelocanthus	Chordata	Osteichthyes	272.3	Roadian	268.8	Roadian	1	1	5	115	Bambach, R.K., Bush, A.M., & Erwin, D.H. 2007. Autecology and the Filling of Ecospace: Key Metazoan Radiations. Paleontology 50(1):1-22. Data Supplement.
Coelacanthopsis	Chordata	Osteichthyes	346.7	Visean	330.9	Visean	1	1	5	115	Bambach, R.K., Bush, A.M., & Erwin, D.H. 2007. Autecology and the Filling of Ecospace: Key Metazoan Radiations. Paleontology 50(1):1-22. Data Supplement.
Chrysolepis	Chordata	Osteichthyes	372.2	Famennian	358.9	Famennian	1	1	5	115	Bambach, R.K., Bush, A.M., & Erwin, D.H. 2007. Autecology and the Filling of Ecospace: Key Metazoan Radiations. Paleontology 50(1):1-22. Data Supplement.
Cryptolepis	Chordata	Osteichthyes	372.2	Famennian	358.9	Famennian	1	1	5	115	Bambach, R.K., Bush, A.M., & Erwin, D.H. 2007. Autecology and the Filling of Ecospace: Key Metazoan Radiations. Paleontology 50(1):1-22. Data Supplement.
Diplocercides	Chordata	Osteichthyes	382.7	Frasnian	330.9	Visean	1	1	5	115	Bambach, R.K., Bush, A.M., & Erwin, D.H. 2007. Autecology and the Filling of Ecospace: Key Metazoan Radiations. Paleontology 50(1):1-22. Data Supplement.
Nesides	Chordata	Osteichthyes	382.7	Frasnian	372.2	Frasnian	1	1	5	115	Bambach, R.K., Bush, A.M., & Erwin, D.H. 2007. Autecology and the Filling of Ecospace: Key Metazoan Radiations. Paleontology 50(1):1-22. Data Supplement.
Euporosteus	Chordata	Osteichthyes	387.7	Givetian	372.2	Frasnian	1	1	5	115	Bambach, R.K., Bush, A.M., & Erwin, D.H. 2007. Autecology and the Filling of Ecospace: Key Metazoan Radiations. Paleontology 50(1):1-22. Data Supplement.
Holoptychus	Chordata	Osteichthyes	387.7	Givetian	358.9	Famennian	1	1	5	115	Bambach, R.K., Bush, A.M., & Erwin, D.H. 2007. Autecology and the Filling of Ecospace: Key Metazoan Radiations. Paleontology 50(1):1-22. Data Supplement.
Panderichthys	Chordata	Osteichthyes	387.7	Givetian	358.9	Famennian	1	1	5	115	Bambach, R.K., Bush, A.M., & Erwin, D.H. 2007. Autecology and the Filling of Ecospace: Key Metazoan Radiations. Paleontology 50(1):1-22. Data Supplement.
Thursius	Chordata	Osteichthyes	393.3	Eifelian	382.7	Givetian	1	1	5	115	Bambach, R.K., Bush, A.M., & Erwin, D.H. 2007. Autecology and the Filling of Ecospace: Key Metazoan Radiations. Paleontology 50(1):1-22. Data Supplement.
Jiangxilepus	Chordata	Placodermi	372.2	Famennian	358.9	Famennian	1	1	5	115	Bambach, R.K., Bush, A.M., & Erwin, D.H. 2007. Autecology and the Filling of Ecospace: Key Metazoan Radiations. Paleontology 50(1):1-22. Data Supplement.
Sinolepis	Chordata	Placodermi	372.2	Famennian	358.9	Famennian	1	1	5	115	Bambach, R.K., Bush, A.M., & Erwin, D.H. 2007. Autecology and the Filling of Ecospace: Key Metazoan Radiations. Paleontology 50(1):1-22. Data Supplement.
Xichonolepis	Chordata	Placodermi	372.2	Famennian	358.9	Famennian	1	1	5	115	Bambach, R.K., Bush, A.M., & Erwin, D.H. 2007. Autecology and the Filling of Ecospace: Key Metazoan Radiations. Paleontology 50(1):1-22. Data Supplement.
Aficanaspis	Chordata	Placodermi	372.2	Famennian	358.9	Famennian	1	1	5	115	Bambach, R.K., Bush, A.M., & Erwin, D.H. 2007. Autecology and the Filling of Ecospace: Key Metazoan Radiations. Paleontology 50(1):1-22. Data Supplement.
Bungartius	Chordata	Placodermi	372.2	Famennian	358.9	Famennian	1	1	5	115	Bambach, R.K., Bush, A.M., & Erwin, D.H. 2007. Autecology and the Filling of Ecospace: Key Metazoan Radiations. Paleontology 50(1):1-22. Data Supplement.
Diplognathus	Chordata	Placodermi	372.2	Famennian	358.9	Famennian	1	1	5	115	Bambach, R.K., Bush, A.M., & Erwin, D.H. 2007. Autecology and the Filling of Ecospace: Key Metazoan Radiations. Paleontology 50(1):1-22. Data Supplement.
Glyptaspis	Chordata	Placodermi	372.2	Famennian	358.9	Famennian	1	1	5	115	Bambach, R.K., Bush, A.M., & Erwin, D.H. 2007. Autecology and the Filling of Ecospace: Key Metazoan Radiations. Paleontology 50(1):1-22. Data Supplement.
Gorgonichthys	Chordata	Placodermi	372.2	Famennian	358.9	Famennian	1	1	5	115	Bambach, R.K., Bush, A.M., & Erwin, D.H. 2007. Autecology and the Filling of Ecospace: Key Metazoan Radiations. Paleontology 50(1):1-22. Data Supplement.
Gymnotrachelus	Chordata	Placodermi	372.2	Famennian	358.9	Famennian	1	1	5	115	Bambach, R.K., Bush, A.M., & Erwin, D.H. 2007. Autecology and the Filling of Ecospace: Key Metazoan Radiations. Paleontology 50(1):1-22. Data Supplement.
Holdenius	Chordata	Placodermi	372.2	Famennian	358.9	Famennian	1	1	5	115	Bambach, R.K., Bush, A.M., & Erwin, D.H. 2007. Autecology and the Filling of Ecospace: Key Metazoan Radiations. Paleontology 50(1):1-22. Data Supplement.
Mylostoma	Chordata	Placodermi	372.2	Famennian	358.9	Famennian	1	1	5	115	Bambach, R.K., Bush, A.M., & Erwin, D.H. 2007. Autecology and the Filling of Ecospace: Key Metazoan Radiations. Paleontology 50(1):1-22. Data Supplement.
Paramylostoma	Chordata	Placodermi	372.2	Famennian	358.9	Famennian	1	1	5	115	Bambach, R.K., Bush, A.M., & Erwin, D.H. 2007. Autecology and the Filling of Ecospace: Key Metazoan Radiations. Paleontology 50(1):1-22. Data Supplement.
Lepadolepis	Chordata	Placodermi	382.7	Frasnian	372.2	Frasnian	1	1	5	115	Bambach, R.K., Bush, A.M., & Erwin, D.H. 2007. Autecology and the Filling of Ecospace: Key Metazoan Radiations. Paleontology 50(1):1-22. Data Supplement.
Taeniolepis	Chordata	Placodermi	382.7	Frasnian	372.2	Frasnian	1	1	5	115	Bambach, R.K., Bush, A.M., & Erwin, D.H. 2007. Autecology and the Filling of Ecospace: Key Metazoan Radiations. Paleontology 50(1):1-22. Data Supplement.
Dinichthys	Chordata	Placodermi	382.7	Frasnian	372.2	Frasnian	1	1	5	115	Bambach, R.K., Bush, A.M., & Erwin, D.H. 2007. Autecology and the Filling of Ecospace: Key Metazoan Radiations. Paleontology 50(1):1-22. Data Supplement.
Aspidichthys	Chordata	Placodermi	382.7	Frasnian	358.9	Famennian	1	1	5	115	Bambach, R.K., Bush, A.M., & Erwin, D.H. 2007. Autecology and the Filling of Ecospace: Key Metazoan Radiations. Paleontology 50(1):1-22. Data Supplement.
Belosteus	Chordata	Placodermi	382.7	Frasnian	372.2	Frasnian	1	1	5	115	Bambach, R.K., Bush, A.M., & Erwin, D.H. 2007. Autecology and the Filling of Ecospace: Key Metazoan Radiations. Paleontology 50(1):1-22. Data Supplement.
Brachydeirus	Chordata	Placodermi	382.7	Frasnian	372.2	Frasnian	1	1	5	115	Bambach, R.K., Bush, A.M., & Erwin, D.H. 2007. Autecology and the Filling of Ecospace: Key Metazoan Radiations. Paleontology 50(1):1-22. Data Supplement.
Brachyosteus	Chordata	Placodermi	382.7	Frasnian	372.2	Frasnian	1	1	5	115	Bambach, R.K., Bush, A.M., & Erwin, D.H. 2007. Autecology and the Filling of Ecospace: Key Metazoan Radiations. Paleontology 50(1):1-22. Data Supplement.
Braunosteus	Chordata	Placodermi	382.7	Frasnian	372.2	Frasnian	1	1	5	115	Bambach, R.K., Bush, A.M., & Erwin, D.H. 2007. Autecology and the Filling of Ecospace: Key Metazoan Radiations. Paleontology 50(1):1-22. Data Supplement.
Bruntonichthys	Chordata	Placodermi	382.7	Frasnian	372.2	Frasnian	1	1	5	115	Bambach, R.K., Bush, A.M., & Erwin, D.H. 2007. Autecology and the Filling of Ecospace: Key Metazoan Radiations. Paleontology 50(1):1-22. Data Supplement.
Bullerichthys	Chordata	Placodermi	382.7	Frasnian	372.2	Frasnian	1	1	5	115	Bambach, R.K., Bush, A.M., & Erwin, D.H. 2007. Autecology and the Filling of Ecospace: Key Metazoan Radiations. Paleontology 50(1):1-22. Data Supplement.
Callognathus	Chordata	Placodermi	382.7	Frasnian	358.9	Famennian	1	1	5	115	Bambach, R.K., Bush, A.M., & Erwin, D.H. 2007. Autecology and the Filling of Ecospace: Key Metazoan Radiations. Paleontology 50(1):1-22. Data Supplement.
Camuropiscis	Chordata	Placodermi	382.7	Frasnian	372.2	Frasnian	1	1	5	115	Bambach, R.K., Bush, A.M., & Erwin, D.H. 2007. Autecology and the Filling of Ecospace: Key Metazoan Radiations. Paleontology 50(1):1-22. Data Supplement.
Copanognathus	Chordata	Placodermi	382.7	Frasnian	372.2	Frasnian	1	1	5	115	Bambach, R.K., Bush, A.M., & Erwin, D.H. 2007. Autecology and the Filling of Ecospace: Key Metazoan Radiations. Paleontology 50(1):1-22. Data Supplement.
Cosmacanthus	Chordata	Placodermi	382.7	Frasnian	358.9	Famennian	1	1	5	115	Bambach, R.K., Bush, A.M., & Erwin, D.H. 2007. Autecology and the Filling of Ecospace: Key Metazoan Radiations. Paleontology 50(1):1-22. Data Supplement.
Cyrtosteus	Chordata	Placodermi	382.7	Frasnian	372.2	Frasnian	1	1	5	115	Bambach, R.K., Bush, A.M., & Erwin, D.H. 2007. Autecology and the Filling of Ecospace: Key Metazoan Radiations. Paleontology 50(1):1-22. Data Supplement.
Deveonema	Chordata	Placodermi	382.7	Frasnian	372.2	Frasnian	1	1	5	115	Bambach, R.K., Bush, A.M., & Erwin, D.H. 2007. Autecology and the Filling of Ecospace: Key Metazoan Radiations. Paleontology 50(1):1-22. Data Supplement.
Dinomylostoma	Chordata	Placodermi	382.7	Frasnian	372.2	Frasnian	1	1	5	115	Bambach, R.K., Bush, A.M., & Erwin, D.H. 2007. Autecology and the Filling of Ecospace: Key Metazoan Radiations. Paleontology 50(1):1-22. Data Supplement.
Eldenosteus	Chordata	Placodermi	382.7	Frasnian	372.2	Frasnian	1	1	5	115	Bambach, R.K., Bush, A.M., & Erwin, D.H. 2007. Autecology and the Filling of Ecospace: Key Metazoan Radiations. Paleontology 50(1):1-22. Data Supplement.
Enseosteus	Chordata	Placodermi	382.7	Frasnian	372.2	Frasnian	1	1	5	115	Bambach, R.K., Bush, A.M., & Erwin, D.H. 2007. Autecology and the Filling of Ecospace: Key Metazoan Radiations. Paleontology 50(1):1-22. Data Supplement.
Erromenosteus	Chordata	Placodermi	382.7	Frasnian	372.2	Frasnian	1	1	5	115	Bambach, R.K., Bush, A.M., & Erwin, D.H. 2007. Autecology and the Filling of Ecospace: Key Metazoan Radiations. Paleontology 50(1):1-22. Data Supplement.
Fallacosteus	Chordata	Placodermi	382.7	Frasnian	372.2	Frasnian	1	1	5	115	Bambach, R.K., Bush, A.M., & Erwin, D.H. 2007. Autecology and the Filling of Ecospace: Key Metazoan Radiations. Paleontology 50(1):1-22. Data Supplement.
Groenlandaspis	Chordata	Placodermi	382.7	Frasnian	358.9	Famennian	1	1	5	115	Bambach, R.K., Bush, A.M., & Erwin, D.H. 2007. Autecology and the Filling of Ecospace: Key Metazoan Radiations. Paleontology 50(1):1-22. Data Supplement.
Gyroplacosteus	Chordata	Placodermi	382.7	Frasnian	372.2	Frasnian	1	1	5	115	Bambach, R.K., Bush, A.M., & Erwin, D.H. 2007. Autecology and the Filling of Ecospace: Key Metazoan Radiations. Paleontology 50(1):1-22. Data Supplement.
Hadrosteus	Chordata	Placodermi	382.7	Frasnian	372.2	Frasnian	1	1	5	115	Bambach, R.K., Bush, A.M., & Erwin, D.H. 2007. Autecology and the Filling of Ecospace: Key Metazoan Radiations. Paleontology 50(1):1-22. Data Supplement.
Harrytoombsia	Chordata	Placodermi	382.7	Frasnian	372.2	Frasnian	1	1	5	115	Bambach, R.K., Bush, A.M., & Erwin, D.H. 2007. Autecology and the Filling of Ecospace: Key Metazoan Radiations. Paleontology 50(1):1-22. Data Supplement.
Heintzichthys	Chordata	Placodermi	382.7	Frasnian	358.9	Famennian	1	1	5	115	Bambach, R.K., Bush, A.M., & Erwin, D.H. 2007. Autecology and the Filling of Ecospace: Key Metazoan Radiations. Paleontology 50(1):1-22. Data Supplement.
Latocamurus	Chordata	Placodermi	382.7	Frasnian	372.2	Frasnian	1	1	5	115	Bambach, R.K., Bush, A.M., & Erwin, D.H. 2007. Autecology and the Filling of Ecospace: Key Metazoan Radiations. Paleontology 50(1):1-22. Data Supplement.
Leptosteus	Chordata	Placodermi	382.7	Frasnian	372.2	Frasnian	1	1	5	115	Bambach, R.K., Bush, A.M., & Erwin, D.H. 2007. Autecology and the Filling of Ecospace: Key Metazoan Radiations. Paleontology 50(1):1-22. Data Supplement.
Machaerognathus	Chordata	Placodermi	382.7	Frasnian	372.2	Frasnian	1	1	5	115	Bambach, R.K., Bush, A.M., & Erwin, D.H. 2007. Autecology and the Filling of Ecospace: Key Metazoan Radiations. Paleontology 50(1):1-22. Data Supplement.
Malerosteus	Chordata	Placodermi	382.7	Frasnian	372.2	Frasnian	1	1	5	115	Bambach, R.K., Bush, A.M., & Erwin, D.H. 2007. Autecology and the Filling of Ecospace: Key Metazoan Radiations. Paleontology 50(1):1-22. Data Supplement.
Mcnamaraspis	Chordata	Placodermi	382.7	Frasnian	372.2	Frasnian	1	1	5	115	Bambach, R.K., Bush, A.M., & Erwin, D.H. 2007. Autecology and the Filling of Ecospace: Key Metazoan Radiations. Paleontology 50(1):1-22. Data Supplement.
Megaloplax	Chordata	Placodermi	382.7	Frasnian	372.2	Frasnian	1	1	5	115	Bambach, R.K., Bush, A.M., & Erwin, D.H. 2007. Autecology and the Filling of Ecospace: Key Metazoan Radiations. Paleontology 50(1):1-22. Data Supplement.
Melanosteus	Chordata	Placodermi	382.7	Frasnian	372.2	Frasnian	1	1	5	115	Bambach, R.K., Bush, A.M., & Erwin, D.H. 2007. Autecology and the Filling of Ecospace: Key Metazoan Radiations. Paleontology 50(1):1-22. Data Supplement.
Microsteus	Chordata	Placodermi	382.7	Frasnian	372.2	Frasnian	1	1	5	115	Bambach, R.K., Bush, A.M., & Erwin, D.H. 2007. Autecology and the Filling of Ecospace: Key Metazoan Radiations. Paleontology 50(1):1-22. Data Supplement.
Operchaliosteus	Chordata	Placodermi	382.7	Frasnian	372.2	Frasnian	1	1	5	115	Bambach, R.K., Bush, A.M., & Erwin, D.H. 2007. Autecology and the Filling of Ecospace: Key Metazoan Radiations. Paleontology 50(1):1-22. Data Supplement.
Pachyosteus	Chordata	Placodermi	382.7	Frasnian	372.2	Frasnian	1	1	5	115	Bambach, R.K., Bush, A.M., & Erwin, D.H. 2007. Autecology and the Filling of Ecospace: Key Metazoan Radiations. Paleontology 50(1):1-22. Data Supplement.
Panxiosteus	Chordata	Placodermi	382.7	Frasnian	372.2	Frasnian	1	1	5	115	Bambach, R.K., Bush, A.M., & Erwin, D.H. 2007. Autecology and the Filling of Ecospace: Key Metazoan Radiations. Paleontology 50(1):1-22. Data Supplement.
Parabelosteus	Chordata	Placodermi	382.7	Frasnian	372.2	Frasnian	1	1	5	115	Bambach, R.K., Bush, A.M., & Erwin, D.H. 2007. Autecology and the Filling of Ecospace: Key Metazoan Radiations. Paleontology 50(1):1-22. Data Supplement.
Grossaspis	Chordata	Placodermi	387.7	Givetian	382.7	Givetian	1	1	5	115	Bambach, R.K., Bush, A.M., & Erwin, D.H. 2007. Autecology and the Filling of Ecospace: Key Metazoan Radiations. Paleontology 50(1):1-22. Data Supplement.
Dunkleosteus	Chordata	Placodermi	387.7	Givetian	358.9	Famennian	1	1	5	115	Bambach, R.K., Bush, A.M., & Erwin, D.H. 2007. Autecology and the Filling of Ecospace: Key Metazoan Radiations. Paleontology 50(1):1-22. Data Supplement.
Heterosteus	Chordata	Placodermi	387.7	Givetian	382.7	Givetian	1	1	5	115	Bambach, R.K., Bush, A.M., & Erwin, D.H. 2007. Autecology and the Filling of Ecospace: Key Metazoan Radiations. Paleontology 50(1):1-22. Data Supplement.
Hollardosteus	Chordata	Placodermi	387.7	Givetian	382.7	Givetian	1	1	5	115	Bambach, R.K., Bush, A.M., & Erwin, D.H. 2007. Autecology and the Filling of Ecospace: Key Metazoan Radiations. Paleontology 50(1):1-22. Data Supplement.
Eastmanosteus	Chordata	Placodermi	393.3	Eifelian	358.9	Famennian	1	1	5	115	Bambach, R.K., Bush, A.M., & Erwin, D.H. 2007. Autecology and the Filling of Ecospace: Key Metazoan Radiations. Paleontology 50(1):1-22. Data Supplement.
Arctonema	Chordata	Placodermi	393.3	Eifelian	387.7	Eifelian	1	1	5	115	Bambach, R.K., Bush, A.M., & Erwin, D.H. 2007. Autecology and the Filling of Ecospace: Key Metazoan Radiations. Paleontology 50(1):1-22. Data Supplement.
Deirosteus	Chordata	Placodermi	393.3	Eifelian	372.2	Frasnian	1	1	5	115	Bambach, R.K., Bush, A.M., & Erwin, D.H. 2007. Autecology and the Filling of Ecospace: Key Metazoan Radiations. Paleontology 50(1):1-22. Data Supplement.
Arenipiscis	Chordata	Placodermi	407.6	Emsian	393.3	Emsian	1	1	5	115	Bambach, R.K., Bush, A.M., & Erwin, D.H. 2007. Autecology and the Filling of Ecospace: Key Metazoan Radiations. Paleontology 50(1):1-22. Data Supplement.
Atlantidosteus	Chordata	Placodermi	407.6	Emsian	393.3	Emsian	1	1	5	115	Bambach, R.K., Bush, A.M., & Erwin, D.H. 2007. Autecology and the Filling of Ecospace: Key Metazoan Radiations. Paleontology 50(1):1-22. Data Supplement.
Buchanosteus	Chordata	Placodermi	407.6	Emsian	393.3	Emsian	1	1	5	115	Bambach, R.K., Bush, A.M., & Erwin, D.H. 2007. Autecology and the Filling of Ecospace: Key Metazoan Radiations. Paleontology 50(1):1-22. Data Supplement.
Burrinijucosteus	Chordata	Placodermi	407.6	Emsian	393.3	Emsian	1	1	5	115	Bambach, R.K., Bush, A.M., & Erwin, D.H. 2007. Autecology and the Filling of Ecospace: Key Metazoan Radiations. Paleontology 50(1):1-22. Data Supplement.
Errolosteus	Chordata	Placodermi	407.6	Emsian	393.3	Emsian	1	1	5	115	Bambach, R.K., Bush, A.M., & Erwin, D.H. 2007. Autecology and the Filling of Ecospace: Key Metazoan Radiations. Paleontology 50(1):1-22. Data Supplement.
Gemuendenaspis	Chordata	Placodermi	407.6	Emsian	393.3	Emsian	1	1	5	115	Bambach, R.K., Bush, A.M., & Erwin, D.H. 2007. Autecology and the Filling of Ecospace: Key Metazoan Radiations. Paleontology 50(1):1-22. Data Supplement.
Goodradigbeeon	Chordata	Placodermi	407.6	Emsian	393.3	Emsian	1	1	5	115	Bambach, R.K., Bush, A.M., & Erwin, D.H. 2007. Autecology and the Filling of Ecospace: Key Metazoan Radiations. Paleontology 50(1):1-22. Data Supplement.
Laurentaspis	Chordata	Placodermi	407.6	Emsian	387.7	Eifelian	1	1	5	115	Bambach, R.K., Bush, A.M., & Erwin, D.H. 2007. Autecology and the Filling of Ecospace: Key Metazoan Radiations. Paleontology 50(1):1-22. Data Supplement.
Parabuchanosteus	Chordata	Placodermi	407.6	Emsian	393.3	Emsian	1	1	5	115	Bambach, R.K., Bush, A.M., & Erwin, D.H. 2007. Autecology and the Filling of Ecospace: Key Metazoan Radiations. Paleontology 50(1):1-22. Data Supplement.
Liujiangolepis	Chordata	Placodermi	410.8	Pragian	407.6	Pragian	1	1	5	115	Bambach, R.K., Bush, A.M., & Erwin, D.H. 2007. Autecology and the Filling of Ecospace: Key Metazoan Radiations. Paleontology 50(1):1-22. Data Supplement.
Kweichowlepis	Chordata	Placodermi	410.8	Pragian	407.6	Pragian	1	1	5	115	Bambach, R.K., Bush, A.M., & Erwin, D.H. 2007. Autecology and the Filling of Ecospace: Key Metazoan Radiations. Paleontology 50(1):1-22. Data Supplement.
Murmur	Chordata	Placodermi	410.8	Pragian	407.6	Pragian	1	1	5	115	Bambach, R.K., Bush, A.M., & Erwin, D.H. 2007. Autecology and the Filling of Ecospace: Key Metazoan Radiations. Paleontology 50(1):1-22. Data Supplement.
Overtonaspis	Chordata	Placodermi	410.8	Pragian	407.6	Pragian	1	1	5	115	Bambach, R.K., Bush, A.M., & Erwin, D.H. 2007. Autecology and the Filling of Ecospace: Key Metazoan Radiations. Paleontology 50(1):1-22. Data Supplement.
Phymolepis	Chordata	Placodermi	419.2	Lochkovian	410.8	Lochkovian	1	1	5	115	Bambach, R.K., Bush, A.M., & Erwin, D.H. 2007. Autecology and the Filling of Ecospace: Key Metazoan Radiations. Paleontology 50(1):1-22. Data Supplement.
Qujinolepis	Chordata	Placodermi	419.2	Lochkovian	410.8	Lochkovian	1	1	5	115	Bambach, R.K., Bush, A.M., & Erwin, D.H. 2007. Autecology and the Filling of Ecospace: Key Metazoan Radiations. Paleontology 50(1):1-22. Data Supplement.
Yunnanolepis	Chordata	Placodermi	419.2	Lochkovian	407.6	Pragian	1	1	5	115	Bambach, R.K., Bush, A.M., & Erwin, D.H. 2007. Autecology and the Filling of Ecospace: Key Metazoan Radiations. Paleontology 50(1):1-22. Data Supplement.
Zhanjilepis	Chordata	Placodermi	419.2	Lochkovian	410.8	Lochkovian	1	1	5	115	Bambach, R.K., Bush, A.M., & Erwin, D.H. 2007. Autecology and the Filling of Ecospace: Key Metazoan Radiations. Paleontology 50(1):1-22. Data Supplement.
Eskimaspis	Chordata	Placodermi	419.2	Lochkovian	410.8	Lochkovian	1	1	5	115	Bambach, R.K., Bush, A.M., & Erwin, D.H. 2007. Autecology and the Filling of Ecospace: Key Metazoan Radiations. Paleontology 50(1):1-22. Data Supplement.
Pelecanoides	Chordata	Reptilia	5.333	Zanclean	0	Holocene	1	1	5	115	Bambach, R.K., Bush, A.M., & Erwin, D.H. 2007. Autecology and the Filling of Ecospace: Key Metazoan Radiations. Paleontology 50(1):1-22. Data Supplement.
Oceanodroma	Chordata	Reptilia	11.62	Tortonian	5.333	Messinian	1	1	5	115	Bambach, R.K., Bush, A.M., & Erwin, D.H. 2007. Autecology and the Filling of Ecospace: Key Metazoan Radiations. Paleontology 50(1):1-22. Data Supplement.
Acrochordus	Chordata	Reptilia	15.97	Langhian	0	Holocene	1	1	5	115	Bambach, R.K., Bush, A.M., & Erwin, D.H. 2007. Autecology and the Filling of Ecospace: Key Metazoan Radiations. Paleontology 50(1):1-22. Data Supplement.
Empheresula	Chordata	Reptilia	28.1	Chattian	23.03	Chattian	1	1	5	115	Bambach, R.K., Bush, A.M., & Erwin, D.H. 2007. Autecology and the Filling of Ecospace: Key Metazoan Radiations. Paleontology 50(1):1-22. Data Supplement.
Diomedeoides	Chordata	Reptilia	33.9	Rupelian	28.1	Rupelian	1	1	5	115	Bambach, R.K., Bush, A.M., & Erwin, D.H. 2007. Autecology and the Filling of Ecospace: Key Metazoan Radiations. Paleontology 50(1):1-22. Data Supplement.
Sula	Chordata	Reptilia	33.9	Rupelian	0	Holocene	1	1	5	115	Bambach, R.K., Bush, A.M., & Erwin, D.H. 2007. Autecology and the Filling of Ecospace: Key Metazoan Radiations. Paleontology 50(1):1-22. Data Supplement.
Pachydyptes	Chordata	Reptilia	38	Priabonian	33.9	Priabonian	1	1	5	115	Bambach, R.K., Bush, A.M., & Erwin, D.H. 2007. Autecology and the Filling of Ecospace: Key Metazoan Radiations. Paleontology 50(1):1-22. Data Supplement.
Pterosphenus	Chordata	Reptilia	47.8	Lutetian	33.9	Priabonian	1	1	5	115	Bambach, R.K., Bush, A.M., & Erwin, D.H. 2007. Autecology and the Filling of Ecospace: Key Metazoan Radiations. Paleontology 50(1):1-22. Data Supplement.
Woutersophis	Chordata	Reptilia	47.8	Lutetian	38	Bartonian	1	1	5	115	Bambach, R.K., Bush, A.M., & Erwin, D.H. 2007. Autecology and the Filling of Ecospace: Key Metazoan Radiations. Paleontology 50(1):1-22. Data Supplement.
Russellophis	Chordata	Reptilia	56	Ypresian	47.8	Ypresian	1	1	5	115	Bambach, R.K., Bush, A.M., & Erwin, D.H. 2007. Autecology and the Filling of Ecospace: Key Metazoan Radiations. Paleontology 50(1):1-22. Data Supplement.
Anomalopsis	Chordata	Reptilia	56	Ypresian	47.8	Ypresian	1	1	5	115	Bambach, R.K., Bush, A.M., & Erwin, D.H. 2007. Autecology and the Filling of Ecospace: Key Metazoan Radiations. Paleontology 50(1):1-22. Data Supplement.
Archaeophis	Chordata	Reptilia	56	Ypresian	47.8	Ypresian	1	1	5	115	Bambach, R.K., Bush, A.M., & Erwin, D.H. 2007. Autecology and the Filling of Ecospace: Key Metazoan Radiations. Paleontology 50(1):1-22. Data Supplement.
Prophaethon	Chordata	Reptilia	56	Ypresian	47.8	Ypresian	1	1	5	115	Bambach, R.K., Bush, A.M., & Erwin, D.H. 2007. Autecology and the Filling of Ecospace: Key Metazoan Radiations. Paleontology 50(1):1-22. Data Supplement.
Vialorophis	Chordata	Reptilia	59.2	Thanetian	56	Thanetian	1	1	5	115	Bambach, R.K., Bush, A.M., & Erwin, D.H. 2007. Autecology and the Filling of Ecospace: Key Metazoan Radiations. Paleontology 50(1):1-22. Data Supplement.
Eopuffinus	Chordata	Reptilia	59.2	Thanetian	28.1	Rupelian	1	1	5	115	Bambach, R.K., Bush, A.M., & Erwin, D.H. 2007. Autecology and the Filling of Ecospace: Key Metazoan Radiations. Paleontology 50(1):1-22. Data Supplement.
Nigerophis	Chordata	Reptilia	66	Danian	38	Bartonian	1	1	5	115	Bambach, R.K., Bush, A.M., & Erwin, D.H. 2007. Autecology and the Filling of Ecospace: Key Metazoan Radiations. Paleontology 50(1):1-22. Data Supplement.
Aristonectes	Chordata	Reptilia	72.1	Maastrichtian	66	Maastrichtian	1	1	5	115	Bambach, R.K., Bush, A.M., & Erwin, D.H. 2007. Autecology and the Filling of Ecospace: Key Metazoan Radiations. Paleontology 50(1):1-22. Data Supplement.
Fresnosaurus	Chordata	Reptilia	72.1	Maastrichtian	66	Maastrichtian	1	1	5	115	Bambach, R.K., Bush, A.M., & Erwin, D.H. 2007. Autecology and the Filling of Ecospace: Key Metazoan Radiations. Paleontology 50(1):1-22. Data Supplement.
Tytthostonyx	Chordata	Reptilia	72.1	Maastrichtian	66	Maastrichtian	1	1	5	115	Bambach, R.K., Bush, A.M., & Erwin, D.H. 2007. Autecology and the Filling of Ecospace: Key Metazoan Radiations. Paleontology 50(1):1-22. Data Supplement.
Goronyosaurus	Chordata	Reptilia	72.1	Maastrichtian	66	Maastrichtian	1	1	5	115	Bambach, R.K., Bush, A.M., & Erwin, D.H. 2007. Autecology and the Filling of Ecospace: Key Metazoan Radiations. Paleontology 50(1):1-22. Data Supplement.
Plesiotylosaurus	Chordata	Reptilia	72.1	Maastrichtian	66	Maastrichtian	1	1	5	115	Bambach, R.K., Bush, A.M., & Erwin, D.H. 2007. Autecology and the Filling of Ecospace: Key Metazoan Radiations. Paleontology 50(1):1-22. Data Supplement.
Plotosaurus	Chordata	Reptilia	72.1	Maastrichtian	66	Maastrichtian	1	1	5	115	Bambach, R.K., Bush, A.M., & Erwin, D.H. 2007. Autecology and the Filling of Ecospace: Key Metazoan Radiations. Paleontology 50(1):1-22. Data Supplement.
Palaeophis	Chordata	Reptilia	72.1	Maastrichtian	38	Bartonian	1	1	5	115	Bambach, R.K., Bush, A.M., & Erwin, D.H. 2007. Autecology and the Filling of Ecospace: Key Metazoan Radiations. Paleontology 50(1):1-22. Data Supplement.
Tuarangisaurus	Chordata	Reptilia	83.6	Campanian	66	Maastrichtian	1	1	5	115	Bambach, R.K., Bush, A.M., & Erwin, D.H. 2007. Autecology and the Filling of Ecospace: Key Metazoan Radiations. Paleontology 50(1):1-22. Data Supplement.
Halisaurus	Chordata	Reptilia	83.6	Campanian	66	Maastrichtian	1	1	5	115	Bambach, R.K., Bush, A.M., & Erwin, D.H. 2007. Autecology and the Filling of Ecospace: Key Metazoan Radiations. Paleontology 50(1):1-22. Data Supplement.
Polycotylus	Chordata	Reptilia	83.6	Campanian	66	Maastrichtian	1	1	5	115	Bambach, R.K., Bush, A.M., & Erwin, D.H. 2007. Autecology and the Filling of Ecospace: Key Metazoan Radiations. Paleontology 50(1):1-22. Data Supplement.
Hainosaurus	Chordata	Reptilia	83.6	Campanian	66	Maastrichtian	1	1	5	115	Bambach, R.K., Bush, A.M., & Erwin, D.H. 2007. Autecology and the Filling of Ecospace: Key Metazoan Radiations. Paleontology 50(1):1-22. Data Supplement.
Plioplatecarpus	Chordata	Reptilia	83.6	Campanian	66	Maastrichtian	1	1	5	115	Bambach, R.K., Bush, A.M., & Erwin, D.H. 2007. Autecology and the Filling of Ecospace: Key Metazoan Radiations. Paleontology 50(1):1-22. Data Supplement.
Selmasaurus	Chordata	Reptilia	83.6	Campanian	66	Maastrichtian	1	1	5	115	Bambach, R.K., Bush, A.M., & Erwin, D.H. 2007. Autecology and the Filling of Ecospace: Key Metazoan Radiations. Paleontology 50(1):1-22. Data Supplement.
Globidens	Chordata	Reptilia	83.6	Campanian	66	Maastrichtian	1	1	5	115	Bambach, R.K., Bush, A.M., & Erwin, D.H. 2007. Autecology and the Filling of Ecospace: Key Metazoan Radiations. Paleontology 50(1):1-22. Data Supplement.
Prognathodon	Chordata	Reptilia	83.6	Campanian	66	Maastrichtian	1	1	5	115	Bambach, R.K., Bush, A.M., & Erwin, D.H. 2007. Autecology and the Filling of Ecospace: Key Metazoan Radiations. Paleontology 50(1):1-22. Data Supplement.
Platecarpus	Chordata	Reptilia	86.3	Santonian	72.1	Campanian	1	1	5	115	Bambach, R.K., Bush, A.M., & Erwin, D.H. 2007. Autecology and the Filling of Ecospace: Key Metazoan Radiations. Paleontology 50(1):1-22. Data Supplement.
Tylosaurus	Chordata	Reptilia	86.3	Santonian	72.1	Campanian	1	1	5	115	Bambach, R.K., Bush, A.M., & Erwin, D.H. 2007. Autecology and the Filling of Ecospace: Key Metazoan Radiations. Paleontology 50(1):1-22. Data Supplement.
Clidastes	Chordata	Reptilia	86.3	Santonian	72.1	Campanian	1	1	5	115	Bambach, R.K., Bush, A.M., & Erwin, D.H. 2007. Autecology and the Filling of Ecospace: Key Metazoan Radiations. Paleontology 50(1):1-22. Data Supplement.
Ichthyornis	Chordata	Reptilia	93.3	Turonian	72.1	Campanian	1	1	5	115	Bambach, R.K., Bush, A.M., & Erwin, D.H. 2007. Autecology and the Filling of Ecospace: Key Metazoan Radiations. Paleontology 50(1):1-22. Data Supplement.
Aigialosaurus	Chordata	Reptilia	93.3	Turonian	89.8	Turonian	1	1	5	115	Bambach, R.K., Bush, A.M., & Erwin, D.H. 2007. Autecology and the Filling of Ecospace: Key Metazoan Radiations. Paleontology 50(1):1-22. Data Supplement.
Carsosaurus	Chordata	Reptilia	93.3	Turonian	89.8	Turonian	1	1	5	115	Bambach, R.K., Bush, A.M., & Erwin, D.H. 2007. Autecology and the Filling of Ecospace: Key Metazoan Radiations. Paleontology 50(1):1-22. Data Supplement.
Opetiosaurus	Chordata	Reptilia	93.3	Turonian	89.8	Turonian	1	1	5	115	Bambach, R.K., Bush, A.M., & Erwin, D.H. 2007. Autecology and the Filling of Ecospace: Key Metazoan Radiations. Paleontology 50(1):1-22. Data Supplement.
Eidolosaurus	Chordata	Reptilia	93.3	Turonian	89.8	Turonian	1	1	5	115	Bambach, R.K., Bush, A.M., & Erwin, D.H. 2007. Autecology and the Filling of Ecospace: Key Metazoan Radiations. Paleontology 50(1):1-22. Data Supplement.
Simoliophis	Chordata	Reptilia	100.5	Cenomanian	93.3	Cenomanian	1	1	5	115	Bambach, R.K., Bush, A.M., & Erwin, D.H. 2007. Autecology and the Filling of Ecospace: Key Metazoan Radiations. Paleontology 50(1):1-22. Data Supplement.
Polyptychodon	Chordata	Reptilia	113	Albian	83.6	Santonian	1	1	5	115	Bambach, R.K., Bush, A.M., & Erwin, D.H. 2007. Autecology and the Filling of Ecospace: Key Metazoan Radiations. Paleontology 50(1):1-22. Data Supplement.
Notochelone	Chordata	Reptilia	113	Albian	100.5	Albian	1	1	5	115	Bambach, R.K., Bush, A.M., & Erwin, D.H. 2007. Autecology and the Filling of Ecospace: Key Metazoan Radiations. Paleontology 50(1):1-22. Data Supplement.
Trinacromerum	Chordata	Reptilia	113	Albian	100.5	Albian	1	1	5	115	Bambach, R.K., Bush, A.M., & Erwin, D.H. 2007. Autecology and the Filling of Ecospace: Key Metazoan Radiations. Paleontology 50(1):1-22. Data Supplement.
Cimoliasaurus	Chordata	Reptilia	125	Aptian	66	Maastrichtian	1	1	5	115	Bambach, R.K., Bush, A.M., & Erwin, D.H. 2007. Autecology and the Filling of Ecospace: Key Metazoan Radiations. Paleontology 50(1):1-22. Data Supplement.
Simbirshiasaurus	Chordata	Reptilia	132.9	Hauterivian	129.4	Hauterivian	1	1	5	115	Bambach, R.K., Bush, A.M., & Erwin, D.H. 2007. Autecology and the Filling of Ecospace: Key Metazoan Radiations. Paleontology 50(1):1-22. Data Supplement.
Pleurosaurus	Chordata	Reptilia	145	Berriasian	139.8	Berriasian	1	1	5	115	Bambach, R.K., Bush, A.M., & Erwin, D.H. 2007. Autecology and the Filling of Ecospace: Key Metazoan Radiations. Paleontology 50(1):1-22. Data Supplement.
Aeolodon	Chordata	Reptilia	152.1	Tithonian	145	Tithonian	1	1	5	115	Bambach, R.K., Bush, A.M., & Erwin, D.H. 2007. Autecology and the Filling of Ecospace: Key Metazoan Radiations. Paleontology 50(1):1-22. Data Supplement.
Kimmerosaurus	Chordata	Reptilia	152.1	Tithonian	145	Tithonian	1	1	5	115	Bambach, R.K., Bush, A.M., & Erwin, D.H. 2007. Autecology and the Filling of Ecospace: Key Metazoan Radiations. Paleontology 50(1):1-22. Data Supplement.
Gnathosaurus	Chordata	Reptilia	152.1	Tithonian	145	Tithonian	1	1	5	115	Bambach, R.K., Bush, A.M., & Erwin, D.H. 2007. Autecology and the Filling of Ecospace: Key Metazoan Radiations. Paleontology 50(1):1-22. Data Supplement.
Colymbosaurus	Chordata	Reptilia	152.1	Tithonian	145	Tithonian	1	1	5	115	Bambach, R.K., Bush, A.M., & Erwin, D.H. 2007. Autecology and the Filling of Ecospace: Key Metazoan Radiations. Paleontology 50(1):1-22. Data Supplement.
Proaigialosaurus	Chordata	Reptilia	152.1	Tithonian	145	Tithonian	1	1	5	115	Bambach, R.K., Bush, A.M., & Erwin, D.H. 2007. Autecology and the Filling of Ecospace: Key Metazoan Radiations. Paleontology 50(1):1-22. Data Supplement.
Caypullisaurus	Chordata	Reptilia	152.1	Tithonian	145	Tithonian	1	1	5	115	Bambach, R.K., Bush, A.M., & Erwin, D.H. 2007. Autecology and the Filling of Ecospace: Key Metazoan Radiations. Paleontology 50(1):1-22. Data Supplement.
Nannopterygius	Chordata	Reptilia	152.1	Tithonian	145	Tithonian	1	1	5	115	Bambach, R.K., Bush, A.M., & Erwin, D.H. 2007. Autecology and the Filling of Ecospace: Key Metazoan Radiations. Paleontology 50(1):1-22. Data Supplement.
Brachypterygius	Chordata	Reptilia	157.3	Kimmeridgian	145	Tithonian	1	1	5	115	Bambach, R.K., Bush, A.M., & Erwin, D.H. 2007. Autecology and the Filling of Ecospace: Key Metazoan Radiations. Paleontology 50(1):1-22. Data Supplement.
Cryptoclidus	Chordata	Reptilia	166.1	Callovian	163.5	Callovian	1	1	5	115	Bambach, R.K., Bush, A.M., & Erwin, D.H. 2007. Autecology and the Filling of Ecospace: Key Metazoan Radiations. Paleontology 50(1):1-22. Data Supplement.
Mycterosuchus	Chordata	Reptilia	166.1	Callovian	163.5	Callovian	1	1	5	115	Bambach, R.K., Bush, A.M., & Erwin, D.H. 2007. Autecology and the Filling of Ecospace: Key Metazoan Radiations. Paleontology 50(1):1-22. Data Supplement.
Ophthalmosaurus	Chordata	Reptilia	166.1	Callovian	145	Tithonian	1	1	5	115	Bambach, R.K., Bush, A.M., & Erwin, D.H. 2007. Autecology and the Filling of Ecospace: Key Metazoan Radiations. Paleontology 50(1):1-22. Data Supplement.
Liopleurodon	Chordata	Reptilia	168.3	Bathonian	145	Tithonian	1	1	5	115	Bambach, R.K., Bush, A.M., & Erwin, D.H. 2007. Autecology and the Filling of Ecospace: Key Metazoan Radiations. Paleontology 50(1):1-22. Data Supplement.
Simolestes	Chordata	Reptilia	170.3	Bajocian	145	Tithonian	1	1	5	115	Bambach, R.K., Bush, A.M., & Erwin, D.H. 2007. Autecology and the Filling of Ecospace: Key Metazoan Radiations. Paleontology 50(1):1-22. Data Supplement.
Maresaurus	Chordata	Reptilia	170.3	Bajocian	168.3	Bajocian	1	1	5	115	Bambach, R.K., Bush, A.M., & Erwin, D.H. 2007. Autecology and the Filling of Ecospace: Key Metazoan Radiations. Paleontology 50(1):1-22. Data Supplement.
Microcleidus	Chordata	Reptilia	182.7	Toarcian	174.1	Toarcian	1	1	5	115	Bambach, R.K., Bush, A.M., & Erwin, D.H. 2007. Autecology and the Filling of Ecospace: Key Metazoan Radiations. Paleontology 50(1):1-22. Data Supplement.
Bishanopliosaurus	Chordata	Reptilia	182.7	Toarcian	174.1	Toarcian	1	1	5	115	Bambach, R.K., Bush, A.M., & Erwin, D.H. 2007. Autecology and the Filling of Ecospace: Key Metazoan Radiations. Paleontology 50(1):1-22. Data Supplement.
Palaeopleurosaurus	Chordata	Reptilia	182.7	Toarcian	174.1	Toarcian	1	1	5	115	Bambach, R.K., Bush, A.M., & Erwin, D.H. 2007. Autecology and the Filling of Ecospace: Key Metazoan Radiations. Paleontology 50(1):1-22. Data Supplement.
Stenopterygius	Chordata	Reptilia	182.7	Toarcian	174.1	Toarcian	1	1	5	115	Bambach, R.K., Bush, A.M., & Erwin, D.H. 2007. Autecology and the Filling of Ecospace: Key Metazoan Radiations. Paleontology 50(1):1-22. Data Supplement.
Platysuchus	Chordata	Reptilia	190.8	Pliensbachian	182.7	Pliensbachian	1	1	5	115	Bambach, R.K., Bush, A.M., & Erwin, D.H. 2007. Autecology and the Filling of Ecospace: Key Metazoan Radiations. Paleontology 50(1):1-22. Data Supplement.
Teleosaurus	Chordata	Reptilia	199.3	Sinemurian	145	Tithonian	1	1	5	115	Bambach, R.K., Bush, A.M., & Erwin, D.H. 2007. Autecology and the Filling of Ecospace: Key Metazoan Radiations. Paleontology 50(1):1-22. Data Supplement.
Eurhinosaurus	Chordata	Reptilia	199.3	Sinemurian	174.1	Toarcian	1	1	5	115	Bambach, R.K., Bush, A.M., & Erwin, D.H. 2007. Autecology and the Filling of Ecospace: Key Metazoan Radiations. Paleontology 50(1):1-22. Data Supplement.
Temnodontosaurus	Chordata	Reptilia	199.3	Sinemurian	174.1	Toarcian	1	1	5	115	Bambach, R.K., Bush, A.M., & Erwin, D.H. 2007. Autecology and the Filling of Ecospace: Key Metazoan Radiations. Paleontology 50(1):1-22. Data Supplement.
Eurycleidus	Chordata	Reptilia	201.3	Hettangian	199.3	Hettangian	1	1	5	115	Bambach, R.K., Bush, A.M., & Erwin, D.H. 2007. Autecology and the Filling of Ecospace: Key Metazoan Radiations. Paleontology 50(1):1-22. Data Supplement.
Rhomaleosaurus	Chordata	Reptilia	201.3	Hettangian	174.1	Toarcian	1	1	5	115	Bambach, R.K., Bush, A.M., & Erwin, D.H. 2007. Autecology and the Filling of Ecospace: Key Metazoan Radiations. Paleontology 50(1):1-22. Data Supplement.
Ichthyosaurus	Chordata	Reptilia	201.3	Hettangian	182.7	Pliensbachian	1	1	5	115	Bambach, R.K., Bush, A.M., & Erwin, D.H. 2007. Autecology and the Filling of Ecospace: Key Metazoan Radiations. Paleontology 50(1):1-22. Data Supplement.
Plesiosaurus	Chordata	Reptilia	208.5	Rhaetian	174.1	Toarcian	1	1	5	115	Bambach, R.K., Bush, A.M., & Erwin, D.H. 2007. Autecology and the Filling of Ecospace: Key Metazoan Radiations. Paleontology 50(1):1-22. Data Supplement.
Leptonectes	Chordata	Reptilia	208.5	Rhaetian	174.1	Toarcian	1	1	5	115	Bambach, R.K., Bush, A.M., & Erwin, D.H. 2007. Autecology and the Filling of Ecospace: Key Metazoan Radiations. Paleontology 50(1):1-22. Data Supplement.
Chelyposuchus	Chordata	Reptilia	228	Norian	208.5	Norian	1	1	5	115	Bambach, R.K., Bush, A.M., & Erwin, D.H. 2007. Autecology and the Filling of Ecospace: Key Metazoan Radiations. Paleontology 50(1):1-22. Data Supplement.
Hudsonelpidia	Chordata	Reptilia	228	Norian	208.5	Norian	1	1	5	115	Bambach, R.K., Bush, A.M., & Erwin, D.H. 2007. Autecology and the Filling of Ecospace: Key Metazoan Radiations. Paleontology 50(1):1-22. Data Supplement.
Psephoderma	Chordata	Reptilia	228	Norian	201.3	Rhaetian	1	1	5	115	Bambach, R.K., Bush, A.M., & Erwin, D.H. 2007. Autecology and the Filling of Ecospace: Key Metazoan Radiations. Paleontology 50(1):1-22. Data Supplement.
Henodus	Chordata	Reptilia	235	Carnian	228	Carnian	1	1	5	115	Bambach, R.K., Bush, A.M., & Erwin, D.H. 2007. Autecology and the Filling of Ecospace: Key Metazoan Radiations. Paleontology 50(1):1-22. Data Supplement.
Placochelys	Chordata	Reptilia	235	Carnian	228	Carnian	1	1	5	115	Bambach, R.K., Bush, A.M., & Erwin, D.H. 2007. Autecology and the Filling of Ecospace: Key Metazoan Radiations. Paleontology 50(1):1-22. Data Supplement.
Protenodontosaurus	Chordata	Reptilia	235	Carnian	228	Carnian	1	1	5	115	Bambach, R.K., Bush, A.M., & Erwin, D.H. 2007. Autecology and the Filling of Ecospace: Key Metazoan Radiations. Paleontology 50(1):1-22. Data Supplement.
Shastasaurus	Chordata	Reptilia	235	Carnian	208.5	Norian	1	1	5	115	Bambach, R.K., Bush, A.M., & Erwin, D.H. 2007. Autecology and the Filling of Ecospace: Key Metazoan Radiations. Paleontology 50(1):1-22. Data Supplement.
Shonisaurus	Chordata	Reptilia	235	Carnian	208.5	Norian	1	1	5	115	Bambach, R.K., Bush, A.M., & Erwin, D.H. 2007. Autecology and the Filling of Ecospace: Key Metazoan Radiations. Paleontology 50(1):1-22. Data Supplement.
Parthanosaurus	Chordata	Reptilia	242	Ladinian	235	Ladinian	1	1	5	115	Bambach, R.K., Bush, A.M., & Erwin, D.H. 2007. Autecology and the Filling of Ecospace: Key Metazoan Radiations. Paleontology 50(1):1-22. Data Supplement.
Phygosaurus	Chordata	Reptilia	242	Ladinian	235	Ladinian	1	1	5	115	Bambach, R.K., Bush, A.M., & Erwin, D.H. 2007. Autecology and the Filling of Ecospace: Key Metazoan Radiations. Paleontology 50(1):1-22. Data Supplement.
Cyamodus	Chordata	Reptilia	247.2	Anisian	235	Ladinian	1	1	5	115	Bambach, R.K., Bush, A.M., & Erwin, D.H. 2007. Autecology and the Filling of Ecospace: Key Metazoan Radiations. Paleontology 50(1):1-22. Data Supplement.
Helveticosaurus	Chordata	Reptilia	247.2	Anisian	235	Ladinian	1	1	5	115	Bambach, R.K., Bush, A.M., & Erwin, D.H. 2007. Autecology and the Filling of Ecospace: Key Metazoan Radiations. Paleontology 50(1):1-22. Data Supplement.
Negevodus	Chordata	Reptilia	247.2	Anisian	242	Anisian	1	1	5	115	Bambach, R.K., Bush, A.M., & Erwin, D.H. 2007. Autecology and the Filling of Ecospace: Key Metazoan Radiations. Paleontology 50(1):1-22. Data Supplement.
Saurosphargis	Chordata	Reptilia	247.2	Anisian	242	Anisian	1	1	5	115	Bambach, R.K., Bush, A.M., & Erwin, D.H. 2007. Autecology and the Filling of Ecospace: Key Metazoan Radiations. Paleontology 50(1):1-22. Data Supplement.
Mixosaurus	Chordata	Reptilia	247.2	Anisian	235	Ladinian	1	1	5	115	Bambach, R.K., Bush, A.M., & Erwin, D.H. 2007. Autecology and the Filling of Ecospace: Key Metazoan Radiations. Paleontology 50(1):1-22. Data Supplement.
Phalarodon	Chordata	Reptilia	247.2	Anisian	242	Anisian	1	1	5	115	Bambach, R.K., Bush, A.M., & Erwin, D.H. 2007. Autecology and the Filling of Ecospace: Key Metazoan Radiations. Paleontology 50(1):1-22. Data Supplement.
Chaohusaurus	Chordata	Reptilia	251.2	Olenekian	247.2	Olenekian	1	1	5	115	Bambach, R.K., Bush, A.M., & Erwin, D.H. 2007. Autecology and the Filling of Ecospace: Key Metazoan Radiations. Paleontology 50(1):1-22. Data Supplement.
Omphalosaurus	Chordata	Reptilia	251.2	Olenekian	242	Anisian	1	1	5	115	Bambach, R.K., Bush, A.M., & Erwin, D.H. 2007. Autecology and the Filling of Ecospace: Key Metazoan Radiations. Paleontology 50(1):1-22. Data Supplement.
Grippia	Chordata	Reptilia	251.2	Olenekian	247.2	Olenekian	1	1	5	115	Bambach, R.K., Bush, A.M., & Erwin, D.H. 2007. Autecology and the Filling of Ecospace: Key Metazoan Radiations. Paleontology 50(1):1-22. Data Supplement.
Cymbospondylus	Chordata	Reptilia	251.2	Olenekian	235	Ladinian	1	1	5	115	Bambach, R.K., Bush, A.M., & Erwin, D.H. 2007. Autecology and the Filling of Ecospace: Key Metazoan Radiations. Paleontology 50(1):1-22. Data Supplement.
Micraseites	Chordata		47.8	Lutetian	0	Holocene	1	1	5	115	Bambach, R.K., Bush, A.M., & Erwin, D.H. 2007. Autecology and the Filling of Ecospace: Key Metazoan Radiations. Paleontology 50(1):1-22. Data Supplement.
Cystodytes	Chordata		56	Ypresian	0	Holocene	1	1	5	115	Bambach, R.K., Bush, A.M., & Erwin, D.H. 2007. Autecology and the Filling of Ecospace: Key Metazoan Radiations. Paleontology 50(1):1-22. Data Supplement.
Jamoytius	Chordata		443.4	Rhuddanian	410.8	Lochkovian	1	1	5	115	Bambach, R.K., Bush, A.M., & Erwin, D.H. 2007. Autecology and the Filling of Ecospace: Key Metazoan Radiations. Paleontology 50(1):1-22. Data Supplement.
Yunnanozoon	Chordata		529	Age 2	521	Age 2	1	1	5	115	Bambach, R.K., Bush, A.M., & Erwin, D.H. 2007. Autecology and the Filling of Ecospace: Key Metazoan Radiations. Paleontology 50(1):1-22. Data Supplement.
Pravognathus	Chordata	Conodonta	467.3	Darriwilian	453	Sandbian	1	1	5	115	Bambach, R.K., Bush, A.M., & Erwin, D.H. 2007. Autecology and the Filling of Ecospace: Key Metazoan Radiations. Paleontology 50(1):1-22. Data Supplement. Fishbase July 9, 2013
Paroistodus	Chordata	Conodonta	485.4	Tremadocian	467.3	Dapingian	1	1	5	115	Bambach, R.K., Bush, A.M., & Erwin, D.H. 2007. Autecology and the Filling of Ecospace: Key Metazoan Radiations. Paleontology 50(1):1-22. Data Supplement. Fishbase July 9, 2013
Parutahconus	Chordata	Conodonta	485.4	Tremadocian	477.7	Tremadocian	1	1	5	115	Bambach, R.K., Bush, A.M., & Erwin, D.H. 2007. Autecology and the Filling of Ecospace: Key Metazoan Radiations. Paleontology 50(1):1-22. Data Supplement. Fishbase July 9, 2013
Polygnathoides	Chordata	Conodonta	427.4	Gorstian	423	Ludfordian	1	1	5	115	Bambach, R.K., Bush, A.M., & Erwin, D.H. 2007. Autecology and the Filling of Ecospace: Key Metazoan Radiations. Paleontology 50(1):1-22. Data Supplement. IUCN Redlist July 9, 2013
Phragmodus	Chordata	Conodonta	477.7	Floian	445.2	Katian	1	1	5	115	Bambach, R.K., Bush, A.M., & Erwin, D.H. 2007. Autecology and the Filling of Ecospace: Key Metazoan Radiations. Paleontology 50(1):1-22. Data Supplement. IUCN Redlist July 9, 2013
Kekenodon	Chordata	Mammalia	28.1	Chattian	23.03	Chattian	1	1	5	115	Bambach, R.K., Bush, A.M., & Erwin, D.H. 2007. Autecology and the Filling of Ecospace: Key Metazoan Radiations. Paleontology 50(1):1-22. Data Supplement. Mitchell, E.D. 1989. A new cetacean from the late Eocene La Meseta Formation, Seymour Island, Antarctic Peninsula. Canadian Journal of Fisheries and Aquatic Sciences 46 (12) :2219-2235
Georgiacetus	Chordata	Mammalia	47.8	Lutetian	38	Bartonian	1	1	5	115	Bambach, R.K., Bush, A.M., & Erwin, D.H. 2007. Autecology and the Filling of Ecospace: Key Metazoan Radiations. Paleontology 50(1):1-22. Data Supplement. Rose, K.D. 2006. The Beginning of the Age of Mammals. JHU Press ISBN 978-0-8018-8472-6.
Pappocetus	Chordata	Mammalia	47.8	Lutetian	38	Bartonian	1	1	5	115	Bambach, R.K., Bush, A.M., & Erwin, D.H. 2007. Autecology and the Filling of Ecospace: Key Metazoan Radiations. Paleontology 50(1):1-22. Data Supplement. Rose, K.D. 2006. The Beginning of the Age of Mammals. JHU Press ISBN 978-0-8018-8472-6.
Rodhocetus	Chordata	Mammalia	47.8	Lutetian	38	Bartonian	1	1	5	115	Bambach, R.K., Bush, A.M., & Erwin, D.H. 2007. Autecology and the Filling of Ecospace: Key Metazoan Radiations. Paleontology 50(1):1-22. Data Supplement. Rose, K.D. 2006. The Beginning of the Age of Mammals. JHU Press ISBN 978-0-8018-8472-6.
Metasqualodon	Chordata	Mammalia	28.1	Chattian	23.03	Chattian	1	1	5	115	Bambach, R.K., Bush, A.M., & Erwin, D.H. 2007. Autecology and the Filling of Ecospace: Key Metazoan Radiations. Paleontology 50(1):1-22. Data Supplement. Sanger, E.B. 1881. On a molar tooth of Zeuglodon from the Tertiary beds on the Murray River near Wellington, S.A.. Proceedings of the Linnean Society of New South Wales 1 (5): 298‚Äì300.
Andrewsiphius	Chordata	Mammalia	47.8	Lutetian	38	Bartonian	1	1	5	115	Bambach, R.K., Bush, A.M., & Erwin, D.H. 2007. Autecology and the Filling of Ecospace: Key Metazoan Radiations. Paleontology 50(1):1-22. Data Supplement. Thewissen, J.G.M. and Williams, E.M. 2002. The Early Radiations of Cetacea (Mammalia): Evolutionary Pattern and Developmental Correlations. Annual Review of Ecology and Systematics 33: 73‚Äì90.
Idioprioniodus	Chordata	Conodonta	346.7	Visean	303.7	Kasimovian	1	1	5	115	Bambach, R.K., Bush, A.M., & Erwin, D.H. 2007. Autecology and the Filling of Ecospace: Key Metazoan Radiations. Paleontology 50(1):1-22. Data Supplement., Carroll, R.L. 1988. Vertebrate Paleontology and Evolution. W. H. Freeman and Company, New York 1-698, Sepkoski 2002, Bambach, R.K., Bush, A.M., & Erwin, D.H. 2007. Autecology and the Filling of Ecospace: Key Metazoan Radiations. Paleontology 50…
Euprioniodina	Chordata	Conodonta	382.7	Frasnian	372.2	Frasnian	1	1	5	115	Bambach, R.K., Bush, A.M., & Erwin, D.H. 2007. Autecology and the Filling of Ecospace: Key Metazoan Radiations. Paleontology 50(1):1-22. Data Supplement., Carroll, R.L. 1988. Vertebrate Paleontology and Evolution. W. H. Freeman and Company, New York 1-698, Sepkoski 2002, Bambach, R.K., Bush, A.M., & Erwin, D.H. 2007. Autecology and the Filling of Ecospace: Key Metazoan Radiations. Paleontology 50…
Lonchodina	Chordata	Conodonta	382.7	Frasnian	323.2	Serpukhovian	1	1	5	115	Bambach, R.K., Bush, A.M., & Erwin, D.H. 2007. Autecology and the Filling of Ecospace: Key Metazoan Radiations. Paleontology 50(1):1-22. Data Supplement., Carroll, R.L. 1988. Vertebrate Paleontology and Evolution. W. H. Freeman and Company, New York 1-698, Sepkoski 2002, Bambach, R.K., Bush, A.M., & Erwin, D.H. 2007. Autecology and the Filling of Ecospace: Key Metazoan Radiations. Paleontology 50…
Mehlina	Chordata	Conodonta	382.7	Frasnian	346.7	Tournaisian	1	1	5	115	Bambach, R.K., Bush, A.M., & Erwin, D.H. 2007. Autecology and the Filling of Ecospace: Key Metazoan Radiations. Paleontology 50(1):1-22. Data Supplement., Carroll, R.L. 1988. Vertebrate Paleontology and Evolution. W. H. Freeman and Company, New York 1-698, Sepkoski 2002, Bambach, R.K., Bush, A.M., & Erwin, D.H. 2007. Autecology and the Filling of Ecospace: Key Metazoan Radiations. Paleontology 50…
Hibbardella	Chordata	Conodonta	393.3	Eifelian	358.9	Famennian	1	1	5	115	Bambach, R.K., Bush, A.M., & Erwin, D.H. 2007. Autecology and the Filling of Ecospace: Key Metazoan Radiations. Paleontology 50(1):1-22. Data Supplement., Carroll, R.L. 1988. Vertebrate Paleontology and Evolution. W. H. Freeman and Company, New York 1-698, Sepkoski 2002, Bambach, R.K., Bush, A.M., & Erwin, D.H. 2007. Autecology and the Filling of Ecospace: Key Metazoan Radiations. Paleontology 50…
Tortodus	Chordata	Conodonta	393.3	Eifelian	387.7	Eifelian	1	1	5	115	Bambach, R.K., Bush, A.M., & Erwin, D.H. 2007. Autecology and the Filling of Ecospace: Key Metazoan Radiations. Paleontology 50(1):1-22. Data Supplement., Carroll, R.L. 1988. Vertebrate Paleontology and Evolution. W. H. Freeman and Company, New York 1-698, Sepkoski 2002, Bambach, R.K., Bush, A.M., & Erwin, D.H. 2007. Autecology and the Filling of Ecospace: Key Metazoan Radiations. Paleontology 50…
Acanthocordylodus	Chordata	Conodonta	458.4	Sandbian	453	Sandbian	1	1	5	115	Bambach, R.K., Bush, A.M., & Erwin, D.H. 2007. Autecology and the Filling of Ecospace: Key Metazoan Radiations. Paleontology 50(1):1-22. Data Supplement., Carroll, R.L. 1988. Vertebrate Paleontology and Evolution. W. H. Freeman and Company, New York 1-698, Sepkoski 2002, Bambach, R.K., Bush, A.M., & Erwin, D.H. 2007. Autecology and the Filling of Ecospace: Key Metazoan Radiations. Paleontology 50…
Prioniodus	Chordata	Conodonta	485.4	Tremadocian	467.3	Dapingian	1	1	5	115	Bambach, R.K., Bush, A.M., & Erwin, D.H. 2007. Autecology and the Filling of Ecospace: Key Metazoan Radiations. Paleontology 50(1):1-22. Data Supplement., Carroll, R.L. 1988. Vertebrate Paleontology and Evolution. W. H. Freeman and Company, New York 1-698, Sepkoski 2002, Bambach, R.K., Bush, A.M., & Erwin, D.H. 2007. Autecology and the Filling of Ecospace: Key Metazoan Radiations. Paleontology 50…
Austroclupea	Chordata	Actinopterygii	5.333	Zanclean	3.6	Zanclean	1	1	5	115	Bambach, R.K., Bush, A.M., & Erwin, D.H. 2007. Autecology and the Filling of Ecospace: Key Metazoan Radiations. Paleontology 50(1):1-22. Data Supplement.., 2007 suppl.
Euleptorhamphus	Chordata	Actinopterygii	11.62	Tortonian	0	Holocene	1	1	5	115	Bambach, R.K., Bush, A.M., & Erwin, D.H. 2007. Autecology and the Filling of Ecospace: Key Metazoan Radiations. Paleontology 50(1):1-22. Data Supplement.., 2007 suppl.
Engraulis	Chordata	Actinopterygii	11.62	Tortonian	0	Holocene	1	1	5	115	Bambach, R.K., Bush, A.M., & Erwin, D.H. 2007. Autecology and the Filling of Ecospace: Key Metazoan Radiations. Paleontology 50(1):1-22. Data Supplement.., 2007 suppl.
Alisea	Chordata	Actinopterygii	11.62	Tortonian	5.333	Messinian	1	1	5	115	Bambach, R.K., Bush, A.M., & Erwin, D.H. 2007. Autecology and the Filling of Ecospace: Key Metazoan Radiations. Paleontology 50(1):1-22. Data Supplement.., 2007 suppl.
Etringus	Chordata	Actinopterygii	11.62	Tortonian	5.333	Messinian	1	1	5	115	Bambach, R.K., Bush, A.M., & Erwin, D.H. 2007. Autecology and the Filling of Ecospace: Key Metazoan Radiations. Paleontology 50(1):1-22. Data Supplement.., 2007 suppl.
Ganoessus	Chordata	Actinopterygii	11.62	Tortonian	5.333	Messinian	1	1	5	115	Bambach, R.K., Bush, A.M., & Erwin, D.H. 2007. Autecology and the Filling of Ecospace: Key Metazoan Radiations. Paleontology 50(1):1-22. Data Supplement.., 2007 suppl.
Ganolytes	Chordata	Actinopterygii	11.62	Tortonian	5.333	Messinian	1	1	5	115	Bambach, R.K., Bush, A.M., & Erwin, D.H. 2007. Autecology and the Filling of Ecospace: Key Metazoan Radiations. Paleontology 50(1):1-22. Data Supplement.., 2007 suppl.
Quisque	Chordata	Actinopterygii	11.62	Tortonian	5.333	Messinian	1	1	5	115	Bambach, R.K., Bush, A.M., & Erwin, D.H. 2007. Autecology and the Filling of Ecospace: Key Metazoan Radiations. Paleontology 50(1):1-22. Data Supplement.., 2007 suppl.
Sarmatella	Chordata	Actinopterygii	11.62	Tortonian	0	Holocene	1	1	5	115	Bambach, R.K., Bush, A.M., & Erwin, D.H. 2007. Autecology and the Filling of Ecospace: Key Metazoan Radiations. Paleontology 50(1):1-22. Data Supplement.., 2007 suppl.
Xyne	Chordata	Actinopterygii	11.62	Tortonian	5.333	Messinian	1	1	5	115	Bambach, R.K., Bush, A.M., & Erwin, D.H. 2007. Autecology and the Filling of Ecospace: Key Metazoan Radiations. Paleontology 50(1):1-22. Data Supplement.., 2007 suppl.
Africentrum	Chordata	Actinopterygii	11.62	Tortonian	5.333	Messinian	1	1	5	115	Bambach, R.K., Bush, A.M., & Erwin, D.H. 2007. Autecology and the Filling of Ecospace: Key Metazoan Radiations. Paleontology 50(1):1-22. Data Supplement.., 2007 suppl.
Melamphaes	Chordata	Actinopterygii	11.62	Tortonian	0	Holocene	1	1	5	115	Bambach, R.K., Bush, A.M., & Erwin, D.H. 2007. Autecology and the Filling of Ecospace: Key Metazoan Radiations. Paleontology 50(1):1-22. Data Supplement.., 2007 suppl.
Pseudohilsa	Chordata	Actinopterygii	15.97	Langhian	0	Holocene	1	1	5	115	Bambach, R.K., Bush, A.M., & Erwin, D.H. 2007. Autecology and the Filling of Ecospace: Key Metazoan Radiations. Paleontology 50(1):1-22. Data Supplement.., 2007 suppl.
Kryptophaneron	Chordata	Actinopterygii	15.97	Langhian	0	Holocene	1	1	5	115	Bambach, R.K., Bush, A.M., & Erwin, D.H. 2007. Autecology and the Filling of Ecospace: Key Metazoan Radiations. Paleontology 50(1):1-22. Data Supplement.., 2007 suppl.
Anchoa	Chordata	Actinopterygii	23.03	Aquitanian	0	Holocene	1	1	5	115	Bambach, R.K., Bush, A.M., & Erwin, D.H. 2007. Autecology and the Filling of Ecospace: Key Metazoan Radiations. Paleontology 50(1):1-22. Data Supplement.., 2007 suppl.
Ilisha	Chordata	Actinopterygii	23.03	Aquitanian	0	Holocene	1	1	5	115	Bambach, R.K., Bush, A.M., & Erwin, D.H. 2007. Autecology and the Filling of Ecospace: Key Metazoan Radiations. Paleontology 50(1):1-22. Data Supplement.., 2007 suppl.
Sardinops	Chordata	Actinopterygii	23.03	Aquitanian	0	Holocene	1	1	5	115	Bambach, R.K., Bush, A.M., & Erwin, D.H. 2007. Autecology and the Filling of Ecospace: Key Metazoan Radiations. Paleontology 50(1):1-22. Data Supplement.., 2007 suppl.
Stolephorus	Chordata	Actinopterygii	23.03	Aquitanian	0	Holocene	1	1	5	115	Bambach, R.K., Bush, A.M., & Erwin, D.H. 2007. Autecology and the Filling of Ecospace: Key Metazoan Radiations. Paleontology 50(1):1-22. Data Supplement.., 2007 suppl.
Sardina	Chordata	Actinopterygii	28.1	Chattian	0	Holocene	1	1	5	115	Bambach, R.K., Bush, A.M., & Erwin, D.H. 2007. Autecology and the Filling of Ecospace: Key Metazoan Radiations. Paleontology 50(1):1-22. Data Supplement.., 2007 suppl.
Opisthonema	Chordata	Actinopterygii	33.9	Rupelian	0	Holocene	1	1	5	115	Bambach, R.K., Bush, A.M., & Erwin, D.H. 2007. Autecology and the Filling of Ecospace: Key Metazoan Radiations. Paleontology 50(1):1-22. Data Supplement.., 2007 suppl.
Pomolobus	Chordata	Actinopterygii	33.9	Rupelian	0	Holocene	1	1	5	115	Bambach, R.K., Bush, A.M., & Erwin, D.H. 2007. Autecology and the Filling of Ecospace: Key Metazoan Radiations. Paleontology 50(1):1-22. Data Supplement.., 2007 suppl.
Berycomorus	Chordata	Actinopterygii	33.9	Rupelian	28.1	Rupelian	1	1	5	115	Bambach, R.K., Bush, A.M., & Erwin, D.H. 2007. Autecology and the Filling of Ecospace: Key Metazoan Radiations. Paleontology 50(1):1-22. Data Supplement.., 2007 suppl.
Digoria	Chordata	Actinopterygii	33.9	Rupelian	28.1	Rupelian	1	1	5	115	Bambach, R.K., Bush, A.M., & Erwin, D.H. 2007. Autecology and the Filling of Ecospace: Key Metazoan Radiations. Paleontology 50(1):1-22. Data Supplement.., 2007 suppl.
Diretmus	Chordata	Actinopterygii	33.9	Rupelian	0	Holocene	1	1	5	115	Bambach, R.K., Bush, A.M., & Erwin, D.H. 2007. Autecology and the Filling of Ecospace: Key Metazoan Radiations. Paleontology 50(1):1-22. Data Supplement.., 2007 suppl.
Beryx	Chordata	Actinopterygii	38	Priabonian	0	Holocene	1	1	5	115	Bambach, R.K., Bush, A.M., & Erwin, D.H. 2007. Autecology and the Filling of Ecospace: Key Metazoan Radiations. Paleontology 50(1):1-22. Data Supplement.., 2007 suppl.
Holocentrites	Chordata	Actinopterygii	38	Priabonian	28.1	Rupelian	1	1	5	115	Bambach, R.K., Bush, A.M., & Erwin, D.H. 2007. Autecology and the Filling of Ecospace: Key Metazoan Radiations. Paleontology 50(1):1-22. Data Supplement.., 2007 suppl.
Chirocentrus	Chordata	Actinopterygii	47.8	Lutetian	0	Holocene	1	1	5	115	Bambach, R.K., Bush, A.M., & Erwin, D.H. 2007. Autecology and the Filling of Ecospace: Key Metazoan Radiations. Paleontology 50(1):1-22. Data Supplement.., 2007 suppl.
Etrumeus	Chordata	Actinopterygii	47.8	Lutetian	0	Holocene	1	1	5	115	Bambach, R.K., Bush, A.M., & Erwin, D.H. 2007. Autecology and the Filling of Ecospace: Key Metazoan Radiations. Paleontology 50(1):1-22. Data Supplement.., 2007 suppl.
Hacquetia	Chordata	Actinopterygii	47.8	Lutetian	38	Bartonian	1	1	5	115	Bambach, R.K., Bush, A.M., & Erwin, D.H. 2007. Autecology and the Filling of Ecospace: Key Metazoan Radiations. Paleontology 50(1):1-22. Data Supplement.., 2007 suppl.
Sardinella	Chordata	Actinopterygii	47.8	Lutetian	0	Holocene	1	1	5	115	Bambach, R.K., Bush, A.M., & Erwin, D.H. 2007. Autecology and the Filling of Ecospace: Key Metazoan Radiations. Paleontology 50(1):1-22. Data Supplement.., 2007 suppl.
Berybolcensis	Chordata	Actinopterygii	47.8	Lutetian	38	Bartonian	1	1	5	115	Bambach, R.K., Bush, A.M., & Erwin, D.H. 2007. Autecology and the Filling of Ecospace: Key Metazoan Radiations. Paleontology 50(1):1-22. Data Supplement.., 2007 suppl.
Eoholocentrum	Chordata	Actinopterygii	47.8	Lutetian	38	Bartonian	1	1	5	115	Bambach, R.K., Bush, A.M., & Erwin, D.H. 2007. Autecology and the Filling of Ecospace: Key Metazoan Radiations. Paleontology 50(1):1-22. Data Supplement.., 2007 suppl.
Gephyroberyx	Chordata	Actinopterygii	47.8	Lutetian	0	Holocene	1	1	5	115	Bambach, R.K., Bush, A.M., & Erwin, D.H. 2007. Autecology and the Filling of Ecospace: Key Metazoan Radiations. Paleontology 50(1):1-22. Data Supplement.., 2007 suppl.
Monocentris	Chordata	Actinopterygii	47.8	Lutetian	0	Holocene	1	1	5	115	Bambach, R.K., Bush, A.M., & Erwin, D.H. 2007. Autecology and the Filling of Ecospace: Key Metazoan Radiations. Paleontology 50(1):1-22. Data Supplement.., 2007 suppl.
Harengula	Chordata	Actinopterygii	56	Ypresian	0	Holocene	1	1	5	115	Bambach, R.K., Bush, A.M., & Erwin, D.H. 2007. Autecology and the Filling of Ecospace: Key Metazoan Radiations. Paleontology 50(1):1-22. Data Supplement.., 2007 suppl.
Argilloberyx	Chordata	Actinopterygii	56	Ypresian	47.8	Ypresian	1	1	5	115	Bambach, R.K., Bush, A.M., & Erwin, D.H. 2007. Autecology and the Filling of Ecospace: Key Metazoan Radiations. Paleontology 50(1):1-22. Data Supplement.., 2007 suppl.
Hoplostethus	Chordata	Actinopterygii	56	Ypresian	0	Holocene	1	1	5	115	Bambach, R.K., Bush, A.M., & Erwin, D.H. 2007. Autecology and the Filling of Ecospace: Key Metazoan Radiations. Paleontology 50(1):1-22. Data Supplement.., 2007 suppl.
Citharus	Chordata	Actinopterygii	56	Ypresian	0	Holocene	1	1	5	115	Bambach, R.K., Bush, A.M., & Erwin, D.H. 2007. Autecology and the Filling of Ecospace: Key Metazoan Radiations. Paleontology 50(1):1-22. Data Supplement.., 2007 suppl.
Centroberyx	Chordata	Actinopterygii	66	Danian	0	Holocene	1	1	5	115	Bambach, R.K., Bush, A.M., & Erwin, D.H. 2007. Autecology and the Filling of Ecospace: Key Metazoan Radiations. Paleontology 50(1):1-22. Data Supplement.., 2007 suppl.
Ctenoberyx	Chordata	Actinopterygii	66	Danian	0	Holocene	1	1	5	115	Bambach, R.K., Bush, A.M., & Erwin, D.H. 2007. Autecology and the Filling of Ecospace: Key Metazoan Radiations. Paleontology 50(1):1-22. Data Supplement.., 2007 suppl.
Gasteroclupea	Chordata	Actinopterygii	72.1	Maastrichtian	66	Maastrichtian	1	1	5	115	Bambach, R.K., Bush, A.M., & Erwin, D.H. 2007. Autecology and the Filling of Ecospace: Key Metazoan Radiations. Paleontology 50(1):1-22. Data Supplement.., 2007 suppl.
Arius	Chordata	Actinopterygii	72.1	Maastrichtian	0	Holocene	1	1	5	115	Bambach, R.K., Bush, A.M., & Erwin, D.H. 2007. Autecology and the Filling of Ecospace: Key Metazoan Radiations. Paleontology 50(1):1-22. Data Supplement.., 2007 suppl.
Histiothrissa	Chordata	Actinopterygii	86.3	Santonian	83.6	Santonian	1	1	5	115	Bambach, R.K., Bush, A.M., & Erwin, D.H. 2007. Autecology and the Filling of Ecospace: Key Metazoan Radiations. Paleontology 50(1):1-22. Data Supplement.., 2007 suppl.
Acrogaster	Chordata	Actinopterygii	86.3	Santonian	72.1	Campanian	1	1	5	115	Bambach, R.K., Bush, A.M., & Erwin, D.H. 2007. Autecology and the Filling of Ecospace: Key Metazoan Radiations. Paleontology 50(1):1-22. Data Supplement.., 2007 suppl.
Alloberyx	Chordata	Actinopterygii	86.3	Santonian	83.6	Santonian	1	1	5	115	Bambach, R.K., Bush, A.M., & Erwin, D.H. 2007. Autecology and the Filling of Ecospace: Key Metazoan Radiations. Paleontology 50(1):1-22. Data Supplement.., 2007 suppl.
Ctenocephalichthys	Chordata	Actinopterygii	86.3	Santonian	83.6	Santonian	1	1	5	115	Bambach, R.K., Bush, A.M., & Erwin, D.H. 2007. Autecology and the Filling of Ecospace: Key Metazoan Radiations. Paleontology 50(1):1-22. Data Supplement.., 2007 suppl.
Dinopteryx	Chordata	Actinopterygii	86.3	Santonian	83.6	Santonian	1	1	5	115	Bambach, R.K., Bush, A.M., & Erwin, D.H. 2007. Autecology and the Filling of Ecospace: Key Metazoan Radiations. Paleontology 50(1):1-22. Data Supplement.., 2007 suppl.
Gnathoberyx	Chordata	Actinopterygii	86.3	Santonian	83.6	Santonian	1	1	5	115	Bambach, R.K., Bush, A.M., & Erwin, D.H. 2007. Autecology and the Filling of Ecospace: Key Metazoan Radiations. Paleontology 50(1):1-22. Data Supplement.., 2007 suppl.
Inocentrus	Chordata	Actinopterygii	86.3	Santonian	83.6	Santonian	1	1	5	115	Bambach, R.K., Bush, A.M., & Erwin, D.H. 2007. Autecology and the Filling of Ecospace: Key Metazoan Radiations. Paleontology 50(1):1-22. Data Supplement.., 2007 suppl.
Kansius	Chordata	Actinopterygii	86.3	Santonian	83.6	Santonian	1	1	5	115	Bambach, R.K., Bush, A.M., & Erwin, D.H. 2007. Autecology and the Filling of Ecospace: Key Metazoan Radiations. Paleontology 50(1):1-22. Data Supplement.., 2007 suppl.
Luxilites	Chordata	Actinopterygii	89.8	Coniacian	86.3	Coniacian	1	1	5	115	Bambach, R.K., Bush, A.M., & Erwin, D.H. 2007. Autecology and the Filling of Ecospace: Key Metazoan Radiations. Paleontology 50(1):1-22. Data Supplement.., 2007 suppl.
Martinichthys	Chordata	Actinopterygii	89.8	Coniacian	86.3	Coniacian	1	1	5	115	Bambach, R.K., Bush, A.M., & Erwin, D.H. 2007. Autecology and the Filling of Ecospace: Key Metazoan Radiations. Paleontology 50(1):1-22. Data Supplement.., 2007 suppl.
Niobrara	Chordata	Actinopterygii	89.8	Coniacian	83.6	Santonian	1	1	5	115	Bambach, R.K., Bush, A.M., & Erwin, D.H. 2007. Autecology and the Filling of Ecospace: Key Metazoan Radiations. Paleontology 50(1):1-22. Data Supplement.., 2007 suppl.
Enischorhynchus	Chordata	Actinopterygii	93.3	Turonian	89.8	Turonian	1	1	5	115	Bambach, R.K., Bush, A.M., & Erwin, D.H. 2007. Autecology and the Filling of Ecospace: Key Metazoan Radiations. Paleontology 50(1):1-22. Data Supplement.., 2007 suppl.
Adriacentrus	Chordata	Actinopterygii	93.3	Turonian	89.8	Turonian	1	1	5	115	Bambach, R.K., Bush, A.M., & Erwin, D.H. 2007. Autecology and the Filling of Ecospace: Key Metazoan Radiations. Paleontology 50(1):1-22. Data Supplement.., 2007 suppl.
Caproberyx	Chordata	Actinopterygii	93.3	Turonian	83.6	Santonian	1	1	5	115	Bambach, R.K., Bush, A.M., & Erwin, D.H. 2007. Autecology and the Filling of Ecospace: Key Metazoan Radiations. Paleontology 50(1):1-22. Data Supplement.., 2007 suppl.
Erugocentrus	Chordata	Actinopterygii	93.3	Turonian	89.8	Turonian	1	1	5	115	Bambach, R.K., Bush, A.M., & Erwin, D.H. 2007. Autecology and the Filling of Ecospace: Key Metazoan Radiations. Paleontology 50(1):1-22. Data Supplement.., 2007 suppl.
Elopopsis	Chordata	Actinopterygii	100.5	Cenomanian	72.1	Campanian	1	1	5	115	Bambach, R.K., Bush, A.M., & Erwin, D.H. 2007. Autecology and the Filling of Ecospace: Key Metazoan Radiations. Paleontology 50(1):1-22. Data Supplement.., 2007 suppl.
Ornategulum	Chordata	Actinopterygii	100.5	Cenomanian	93.3	Cenomanian	1	1	5	115	Bambach, R.K., Bush, A.M., & Erwin, D.H. 2007. Autecology and the Filling of Ecospace: Key Metazoan Radiations. Paleontology 50(1):1-22. Data Supplement.., 2007 suppl.
Hoplopteryx	Chordata	Actinopterygii	100.5	Cenomanian	72.1	Campanian	1	1	5	115	Bambach, R.K., Bush, A.M., & Erwin, D.H. 2007. Autecology and the Filling of Ecospace: Key Metazoan Radiations. Paleontology 50(1):1-22. Data Supplement.., 2007 suppl.
Cryptoberyx	Chordata	Actinopterygii	100.5	Cenomanian	93.3	Cenomanian	1	1	5	115	Bambach, R.K., Bush, A.M., & Erwin, D.H. 2007. Autecology and the Filling of Ecospace: Key Metazoan Radiations. Paleontology 50(1):1-22. Data Supplement.., 2007 suppl.
Judeoberyx	Chordata	Actinopterygii	100.5	Cenomanian	93.3	Cenomanian	1	1	5	115	Bambach, R.K., Bush, A.M., & Erwin, D.H. 2007. Autecology and the Filling of Ecospace: Key Metazoan Radiations. Paleontology 50(1):1-22. Data Supplement.., 2007 suppl.
Libanoberyx	Chordata	Actinopterygii	100.5	Cenomanian	93.3	Cenomanian	1	1	5	115	Bambach, R.K., Bush, A.M., & Erwin, D.H. 2007. Autecology and the Filling of Ecospace: Key Metazoan Radiations. Paleontology 50(1):1-22. Data Supplement.., 2007 suppl.
Lissoberyx	Chordata	Actinopterygii	100.5	Cenomanian	93.3	Cenomanian	1	1	5	115	Bambach, R.K., Bush, A.M., & Erwin, D.H. 2007. Autecology and the Filling of Ecospace: Key Metazoan Radiations. Paleontology 50(1):1-22. Data Supplement.., 2007 suppl.
Lobopterus	Chordata	Actinopterygii	100.5	Cenomanian	93.3	Cenomanian	1	1	5	115	Bambach, R.K., Bush, A.M., & Erwin, D.H. 2007. Autecology and the Filling of Ecospace: Key Metazoan Radiations. Paleontology 50(1):1-22. Data Supplement.., 2007 suppl.
Apsopelix	Chordata	Actinopterygii	113	Albian	66	Maastrichtian	1	1	5	115	Bambach, R.K., Bush, A.M., & Erwin, D.H. 2007. Autecology and the Filling of Ecospace: Key Metazoan Radiations. Paleontology 50(1):1-22. Data Supplement.., 2007 suppl.
Gillicus	Chordata	Actinopterygii	113	Albian	72.1	Campanian	1	1	5	115	Bambach, R.K., Bush, A.M., & Erwin, D.H. 2007. Autecology and the Filling of Ecospace: Key Metazoan Radiations. Paleontology 50(1):1-22. Data Supplement.., 2007 suppl.
Greenwoodella	Chordata	Actinopterygii	125	Aptian	113	Aptian	1	1	5	115	Bambach, R.K., Bush, A.M., & Erwin, D.H. 2007. Autecology and the Filling of Ecospace: Key Metazoan Radiations. Paleontology 50(1):1-22. Data Supplement.., 2007 suppl.
Araripichthys	Chordata	Actinopterygii	125	Aptian	113	Aptian	1	1	5	115	Bambach, R.K., Bush, A.M., & Erwin, D.H. 2007. Autecology and the Filling of Ecospace: Key Metazoan Radiations. Paleontology 50(1):1-22. Data Supplement.., 2007 suppl.
Koonwarria	Chordata	Actinopterygii	125	Aptian	100.5	Albian	1	1	5	115	Bambach, R.K., Bush, A.M., & Erwin, D.H. 2007. Autecology and the Filling of Ecospace: Key Metazoan Radiations. Paleontology 50(1):1-22. Data Supplement.., 2007 suppl.
Crossognathus	Chordata	Actinopterygii	129.4	Barremian	100.5	Albian	1	1	5	115	Bambach, R.K., Bush, A.M., & Erwin, D.H. 2007. Autecology and the Filling of Ecospace: Key Metazoan Radiations. Paleontology 50(1):1-22. Data Supplement.., 2007 suppl.
Daitingichthys	Chordata	Actinopterygii	152.1	Tithonian	145	Tithonian	1	1	5	115	Bambach, R.K., Bush, A.M., & Erwin, D.H. 2007. Autecology and the Filling of Ecospace: Key Metazoan Radiations. Paleontology 50(1):1-22. Data Supplement.., 2007 suppl.
Ichthyokentema	Chordata	Actinopterygii	152.1	Tithonian	145	Tithonian	1	1	5	115	Bambach, R.K., Bush, A.M., & Erwin, D.H. 2007. Autecology and the Filling of Ecospace: Key Metazoan Radiations. Paleontology 50(1):1-22. Data Supplement.., 2007 suppl.
Leptolepides	Chordata	Actinopterygii	152.1	Tithonian	145	Tithonian	1	1	5	115	Bambach, R.K., Bush, A.M., & Erwin, D.H. 2007. Autecology and the Filling of Ecospace: Key Metazoan Radiations. Paleontology 50(1):1-22. Data Supplement.., 2007 suppl.
Ligulella	Chordata	Actinopterygii	152.1	Tithonian	145	Tithonian	1	1	5	115	Bambach, R.K., Bush, A.M., & Erwin, D.H. 2007. Autecology and the Filling of Ecospace: Key Metazoan Radiations. Paleontology 50(1):1-22. Data Supplement.., 2007 suppl.
Eurystichthys	Chordata	Actinopterygii	157.3	Kimmeridgian	152.1	Kimmeridgian	1	1	5	115	Bambach, R.K., Bush, A.M., & Erwin, D.H. 2007. Autecology and the Filling of Ecospace: Key Metazoan Radiations. Paleontology 50(1):1-22. Data Supplement.., 2007 suppl.
Luisichthys	Chordata	Actinopterygii	163.5	Oxfordian	145	Tithonian	1	1	5	115	Bambach, R.K., Bush, A.M., & Erwin, D.H. 2007. Autecology and the Filling of Ecospace: Key Metazoan Radiations. Paleontology 50(1):1-22. Data Supplement.., 2007 suppl.
Hypsocormus	Chordata	Actinopterygii	166.1	Callovian	145	Tithonian	1	1	5	115	Bambach, R.K., Bush, A.M., & Erwin, D.H. 2007. Autecology and the Filling of Ecospace: Key Metazoan Radiations. Paleontology 50(1):1-22. Data Supplement.., 2007 suppl.
Flugopterus	Chordata	Actinopterygii	235	Carnian	228	Carnian	1	1	5	115	Bambach, R.K., Bush, A.M., & Erwin, D.H. 2007. Autecology and the Filling of Ecospace: Key Metazoan Radiations. Paleontology 50(1):1-22. Data Supplement.., 2007 suppl.
Habroichthys	Chordata	Actinopterygii	242	Ladinian	235	Ladinian	1	1	5	115	Bambach, R.K., Bush, A.M., & Erwin, D.H. 2007. Autecology and the Filling of Ecospace: Key Metazoan Radiations. Paleontology 50(1):1-22. Data Supplement.., 2007 suppl.
Peltopleurus	Chordata	Actinopterygii	242	Ladinian	190.8	Sinemurian	1	1	5	115	Bambach, R.K., Bush, A.M., & Erwin, D.H. 2007. Autecology and the Filling of Ecospace: Key Metazoan Radiations. Paleontology 50(1):1-22. Data Supplement.., 2007 suppl.
Peripeltopleurus	Chordata	Actinopterygii	242	Ladinian	235	Ladinian	1	1	5	115	Bambach, R.K., Bush, A.M., & Erwin, D.H. 2007. Autecology and the Filling of Ecospace: Key Metazoan Radiations. Paleontology 50(1):1-22. Data Supplement.., 2007 suppl.
Westollia	Chordata	Actinopterygii	290.1	Artinskian	279.3	Artinskian	1	1	5	115	Bambach, R.K., Bush, A.M., & Erwin, D.H. 2007. Autecology and the Filling of Ecospace: Key Metazoan Radiations. Paleontology 50(1):1-22. Data Supplement.., 2007 suppl.
Wendyichths	Chordata	Actinopterygii	330.9	Serpukhovian	323.2	Serpukhovian	1	1	5	115	Bambach, R.K., Bush, A.M., & Erwin, D.H. 2007. Autecology and the Filling of Ecospace: Key Metazoan Radiations. Paleontology 50(1):1-22. Data Supplement.., 2007 suppl.
Willomorichthys	Chordata	Actinopterygii	346.7	Visean	330.9	Visean	1	1	5	115	Bambach, R.K., Bush, A.M., & Erwin, D.H. 2007. Autecology and the Filling of Ecospace: Key Metazoan Radiations. Paleontology 50(1):1-22. Data Supplement.., 2007 suppl.
Mesolepis	Chordata	Actinopterygii	358.9	Tournaisian	346.7	Tournaisian	1	1	5	115	Bambach, R.K., Bush, A.M., & Erwin, D.H. 2007. Autecology and the Filling of Ecospace: Key Metazoan Radiations. Paleontology 50(1):1-22. Data Supplement.., 2007 suppl.
Wardichthys	Chordata	Actinopterygii	358.9	Tournaisian	346.7	Tournaisian	1	1	5	115	Bambach, R.K., Bush, A.M., & Erwin, D.H. 2007. Autecology and the Filling of Ecospace: Key Metazoan Radiations. Paleontology 50(1):1-22. Data Supplement.., 2007 suppl.
Watsonichthyes	Chordata	Actinopterygii	358.9	Tournaisian	346.7	Tournaisian	1	1	5	115	Bambach, R.K., Bush, A.M., & Erwin, D.H. 2007. Autecology and the Filling of Ecospace: Key Metazoan Radiations. Paleontology 50(1):1-22. Data Supplement.., 2007 suppl.
Whiteichthys	Chordata	Actinopterygii	358.9	Tournaisian	346.7	Tournaisian	1	1	5	115	Bambach, R.K., Bush, A.M., & Erwin, D.H. 2007. Autecology and the Filling of Ecospace: Key Metazoan Radiations. Paleontology 50(1):1-22. Data Supplement.., 2007 suppl.
Mimia	Chordata	Actinopterygii	382.7	Frasnian	372.2	Frasnian	1	1	5	115	Bambach, R.K., Bush, A.M., & Erwin, D.H. 2007. Autecology and the Filling of Ecospace: Key Metazoan Radiations. Paleontology 50(1):1-22. Data Supplement.., 2007 suppl.
Moythomasia	Chordata	Actinopterygii	393.3	Eifelian	358.9	Famennian	1	1	5	115	Bambach, R.K., Bush, A.M., & Erwin, D.H. 2007. Autecology and the Filling of Ecospace: Key Metazoan Radiations. Paleontology 50(1):1-22. Data Supplement.., 2007 suppl.
Paraheptranchias	Chordata	Chondrichthyes	23.03	Aquitanian	11.62	Serravallian	1	1	5	115	Bambach, R.K., Bush, A.M., & Erwin, D.H. 2007. Autecology and the Filling of Ecospace: Key Metazoan Radiations. Paleontology 50(1):1-22. Data Supplement.., 2007 suppl.
Thrinax	Chordata	Chondrichthyes	47.8	Lutetian	38	Bartonian	1	1	5	115	Bambach, R.K., Bush, A.M., & Erwin, D.H. 2007. Autecology and the Filling of Ecospace: Key Metazoan Radiations. Paleontology 50(1):1-22. Data Supplement.., 2007 suppl.
Heptranchias	Chordata	Chondrichthyes	66	Danian	0	Holocene	1	1	5	115	Bambach, R.K., Bush, A.M., & Erwin, D.H. 2007. Autecology and the Filling of Ecospace: Key Metazoan Radiations. Paleontology 50(1):1-22. Data Supplement.., 2007 suppl.
Notidanodon	Chordata	Chondrichthyes	113	Albian	56	Thanetian	1	1	5	115	Bambach, R.K., Bush, A.M., & Erwin, D.H. 2007. Autecology and the Filling of Ecospace: Key Metazoan Radiations. Paleontology 50(1):1-22. Data Supplement.., 2007 suppl.
Notorhynchus	Chordata	Chondrichthyes	132.9	Hauterivian	0	Holocene	1	1	5	115	Bambach, R.K., Bush, A.M., & Erwin, D.H. 2007. Autecology and the Filling of Ecospace: Key Metazoan Radiations. Paleontology 50(1):1-22. Data Supplement.., 2007 suppl.
Pachyhexanchus	Chordata	Chondrichthyes	132.9	Hauterivian	129.4	Hauterivian	1	1	5	115	Bambach, R.K., Bush, A.M., & Erwin, D.H. 2007. Autecology and the Filling of Ecospace: Key Metazoan Radiations. Paleontology 50(1):1-22. Data Supplement.., 2007 suppl.
Eonotidanus	Chordata	Chondrichthyes	163.5	Oxfordian	129.4	Hauterivian	1	1	5	115	Bambach, R.K., Bush, A.M., & Erwin, D.H. 2007. Autecology and the Filling of Ecospace: Key Metazoan Radiations. Paleontology 50(1):1-22. Data Supplement.., 2007 suppl.
Heterodontus	Chordata	Chondrichthyes	182.7	Toarcian	0	Holocene	1	1	5	115	Bambach, R.K., Bush, A.M., & Erwin, D.H. 2007. Autecology and the Filling of Ecospace: Key Metazoan Radiations. Paleontology 50(1):1-22. Data Supplement.., 2007 suppl.
Hexanchus	Chordata	Chondrichthyes	199.3	Sinemurian	0	Holocene	1	1	5	115	Bambach, R.K., Bush, A.M., & Erwin, D.H. 2007. Autecology and the Filling of Ecospace: Key Metazoan Radiations. Paleontology 50(1):1-22. Data Supplement.., 2007 suppl.
Bobbodus	Chordata	Chondrichthyes	315.2	Moscovian	303.7	Kasimovian	1	1	5	115	Bambach, R.K., Bush, A.M., & Erwin, D.H. 2007. Autecology and the Filling of Ecospace: Key Metazoan Radiations. Paleontology 50(1):1-22. Data Supplement.., 2007 suppl.
Gilliodus	Chordata	Chondrichthyes	315.2	Moscovian	307	Moscovian	1	1	5	115	Bambach, R.K., Bush, A.M., & Erwin, D.H. 2007. Autecology and the Filling of Ecospace: Key Metazoan Radiations. Paleontology 50(1):1-22. Data Supplement.., 2007 suppl.
Chiastodus	Chordata	Chondrichthyes	315.2	Moscovian	307	Moscovian	1	1	5	115	Bambach, R.K., Bush, A.M., & Erwin, D.H. 2007. Autecology and the Filling of Ecospace: Key Metazoan Radiations. Paleontology 50(1):1-22. Data Supplement.., 2007 suppl.
Lestrodus	Chordata	Chondrichthyes	323.2	Bashkirian	315.2	Bashkirian	1	1	5	115	Bambach, R.K., Bush, A.M., & Erwin, D.H. 2007. Autecology and the Filling of Ecospace: Key Metazoan Radiations. Paleontology 50(1):1-22. Data Supplement.., 2007 suppl.
Campodus	Chordata	Chondrichthyes	346.7	Visean	307	Moscovian	1	1	5	115	Bambach, R.K., Bush, A.M., & Erwin, D.H. 2007. Autecology and the Filling of Ecospace: Key Metazoan Radiations. Paleontology 50(1):1-22. Data Supplement.., 2007 suppl.
Mcmurdodus	Chordata	Chondrichthyes	393.3	Eifelian	382.7	Givetian	1	1	5	115	Bambach, R.K., Bush, A.M., & Erwin, D.H. 2007. Autecology and the Filling of Ecospace: Key Metazoan Radiations. Paleontology 50(1):1-22. Data Supplement.., 2007 suppl.
Pseudofurnishius	Chordata	Conodonta	242	Ladinian	228	Carnian	1	1	5	115	Bambach, R.K., Bush, A.M., & Erwin, D.H. 2007. Autecology and the Filling of Ecospace: Key Metazoan Radiations. Paleontology 50(1):1-22. Data Supplement.., 2007 suppl.
Platyvillosus	Chordata	Conodonta	251.2	Olenekian	247.2	Olenekian	1	1	5	115	Bambach, R.K., Bush, A.M., & Erwin, D.H. 2007. Autecology and the Filling of Ecospace: Key Metazoan Radiations. Paleontology 50(1):1-22. Data Supplement.., 2007 suppl.
Pavlovites	Chordata	Conodonta	290.1	Artinskian	279.3	Artinskian	1	1	5	115	Bambach, R.K., Bush, A.M., & Erwin, D.H. 2007. Autecology and the Filling of Ecospace: Key Metazoan Radiations. Paleontology 50(1):1-22. Data Supplement.., 2007 suppl.
Rabeignathus	Chordata	Conodonta	290.1	Artinskian	279.3	Artinskian	1	1	5	115	Bambach, R.K., Bush, A.M., & Erwin, D.H. 2007. Autecology and the Filling of Ecospace: Key Metazoan Radiations. Paleontology 50(1):1-22. Data Supplement.., 2007 suppl.
Rhachistognathus	Chordata	Conodonta	346.7	Visean	303.7	Kasimovian	1	1	5	115	Bambach, R.K., Bush, A.M., & Erwin, D.H. 2007. Autecology and the Filling of Ecospace: Key Metazoan Radiations. Paleontology 50(1):1-22. Data Supplement.., 2007 suppl.
Pinacognathus	Chordata	Conodonta	358.9	Tournaisian	346.7	Tournaisian	1	1	5	115	Bambach, R.K., Bush, A.M., & Erwin, D.H. 2007. Autecology and the Filling of Ecospace: Key Metazoan Radiations. Paleontology 50(1):1-22. Data Supplement.., 2007 suppl.
Patrognathus	Chordata	Conodonta	372.2	Famennian	346.7	Tournaisian	1	1	5	115	Bambach, R.K., Bush, A.M., & Erwin, D.H. 2007. Autecology and the Filling of Ecospace: Key Metazoan Radiations. Paleontology 50(1):1-22. Data Supplement.., 2007 suppl.
Protognathodus	Chordata	Conodonta	372.2	Famennian	346.7	Tournaisian	1	1	5	115	Bambach, R.K., Bush, A.M., & Erwin, D.H. 2007. Autecology and the Filling of Ecospace: Key Metazoan Radiations. Paleontology 50(1):1-22. Data Supplement.., 2007 suppl.
Rhodalepus	Chordata	Conodonta	372.2	Famennian	358.9	Famennian	1	1	5	115	Bambach, R.K., Bush, A.M., & Erwin, D.H. 2007. Autecology and the Filling of Ecospace: Key Metazoan Radiations. Paleontology 50(1):1-22. Data Supplement.., 2007 suppl.
Playfordia	Chordata	Conodonta	382.7	Frasnian	372.2	Frasnian	1	1	5	115	Bambach, R.K., Bush, A.M., & Erwin, D.H. 2007. Autecology and the Filling of Ecospace: Key Metazoan Radiations. Paleontology 50(1):1-22. Data Supplement.., 2007 suppl.
Pedavis	Chordata	Conodonta	427.4	Gorstian	407.6	Pragian	1	1	5	115	Bambach, R.K., Bush, A.M., & Erwin, D.H. 2007. Autecology and the Filling of Ecospace: Key Metazoan Radiations. Paleontology 50(1):1-22. Data Supplement.., 2007 suppl.
Pelekysgnathus	Chordata	Conodonta	427.4	Gorstian	358.9	Famennian	1	1	5	115	Bambach, R.K., Bush, A.M., & Erwin, D.H. 2007. Autecology and the Filling of Ecospace: Key Metazoan Radiations. Paleontology 50(1):1-22. Data Supplement.., 2007 suppl.
Plegagnathus	Chordata	Conodonta	458.4	Sandbian	445.2	Katian	1	1	5	115	Bambach, R.K., Bush, A.M., & Erwin, D.H. 2007. Autecology and the Filling of Ecospace: Key Metazoan Radiations. Paleontology 50(1):1-22. Data Supplement.., 2007 suppl.
Polyplacognathus	Chordata	Conodonta	458.4	Sandbian	453	Sandbian	1	1	5	115	Bambach, R.K., Bush, A.M., & Erwin, D.H. 2007. Autecology and the Filling of Ecospace: Key Metazoan Radiations. Paleontology 50(1):1-22. Data Supplement.., 2007 suppl.
Pseudobelodina	Chordata	Conodonta	458.4	Sandbian	445.2	Katian	1	1	5	115	Bambach, R.K., Bush, A.M., & Erwin, D.H. 2007. Autecology and the Filling of Ecospace: Key Metazoan Radiations. Paleontology 50(1):1-22. Data Supplement.., 2007 suppl.
Pseudooneotodus	Chordata	Conodonta	470	Dapingian	407.6	Pragian	1	1	5	115	Bambach, R.K., Bush, A.M., & Erwin, D.H. 2007. Autecology and the Filling of Ecospace: Key Metazoan Radiations. Paleontology 50(1):1-22. Data Supplement.., 2007 suppl.
Periodon	Chordata	Conodonta	477.7	Floian	453	Sandbian	1	1	5	115	Bambach, R.K., Bush, A.M., & Erwin, D.H. 2007. Autecology and the Filling of Ecospace: Key Metazoan Radiations. Paleontology 50(1):1-22. Data Supplement.., 2007 suppl.
Plectodina	Chordata	Conodonta	477.7	Floian	445.2	Katian	1	1	5	115	Bambach, R.K., Bush, A.M., & Erwin, D.H. 2007. Autecology and the Filling of Ecospace: Key Metazoan Radiations. Paleontology 50(1):1-22. Data Supplement.., 2007 suppl.
Protopanderodus	Chordata	Conodonta	477.7	Floian	445.2	Katian	1	1	5	115	Bambach, R.K., Bush, A.M., & Erwin, D.H. 2007. Autecology and the Filling of Ecospace: Key Metazoan Radiations. Paleontology 50(1):1-22. Data Supplement.., 2007 suppl.
Protoprioniodus	Chordata	Conodonta	477.7	Floian	470	Floian	1	1	5	115	Bambach, R.K., Bush, A.M., & Erwin, D.H. 2007. Autecology and the Filling of Ecospace: Key Metazoan Radiations. Paleontology 50(1):1-22. Data Supplement.., 2007 suppl.
Reutterodus	Chordata	Conodonta	477.7	Floian	470	Floian	1	1	5	115	Bambach, R.K., Bush, A.M., & Erwin, D.H. 2007. Autecology and the Filling of Ecospace: Key Metazoan Radiations. Paleontology 50(1):1-22. Data Supplement.., 2007 suppl.
Rhipidognathus	Chordata	Conodonta	477.7	Floian	445.2	Katian	1	1	5	115	Bambach, R.K., Bush, A.M., & Erwin, D.H. 2007. Autecology and the Filling of Ecospace: Key Metazoan Radiations. Paleontology 50(1):1-22. Data Supplement.., 2007 suppl.
Proconodontus	Chordata	Conodonta	497	Paibian	477.7	Tremadocian	1	1	5	115	Bambach, R.K., Bush, A.M., & Erwin, D.H. 2007. Autecology and the Filling of Ecospace: Key Metazoan Radiations. Paleontology 50(1):1-22. Data Supplement.., 2007 suppl.
Muellerodus	Chordata	Conodonta	521	Age 3	485.4	Age 10	1	1	5	115	Bambach, R.K., Bush, A.M., & Erwin, D.H. 2007. Autecology and the Filling of Ecospace: Key Metazoan Radiations. Paleontology 50(1):1-22. Data Supplement.., 2007 suppl.
Gondolella	Chordata	Conodonta	315.2	Moscovian	303.7	Kasimovian	1	1	5	115	Bambach, R.K., Bush, A.M., & Erwin, D.H. 2007. Autecology and the Filling of Ecospace: Key Metazoan Radiations. Paleontology 50(1):1-22. Data Supplement.., 2007 suppl.
Idiognathodus	Chordata	Conodonta	323.2	Bashkirian	303.7	Kasimovian	1	1	5	115	Bambach, R.K., Bush, A.M., & Erwin, D.H. 2007. Autecology and the Filling of Ecospace: Key Metazoan Radiations. Paleontology 50(1):1-22. Data Supplement.., 2007 suppl.
Streptognathodus	Chordata	Conodonta	330.9	Serpukhovian	279.3	Artinskian	1	1	5	115	Bambach, R.K., Bush, A.M., & Erwin, D.H. 2007. Autecology and the Filling of Ecospace: Key Metazoan Radiations. Paleontology 50(1):1-22. Data Supplement.., 2007 suppl.
Taphrognathus	Chordata	Conodonta	346.7	Visean	330.9	Visean	1	1	5	115	Bambach, R.K., Bush, A.M., & Erwin, D.H. 2007. Autecology and the Filling of Ecospace: Key Metazoan Radiations. Paleontology 50(1):1-22. Data Supplement.., 2007 suppl.
Cavusgnathus	Chordata	Conodonta	358.9	Tournaisian	323.2	Serpukhovian	1	1	5	115	Bambach, R.K., Bush, A.M., & Erwin, D.H. 2007. Autecology and the Filling of Ecospace: Key Metazoan Radiations. Paleontology 50(1):1-22. Data Supplement.., 2007 suppl.
Polygnathus	Chordata	Conodonta	410.8	Pragian	330.9	Visean	1	1	5	115	Bambach, R.K., Bush, A.M., & Erwin, D.H. 2007. Autecology and the Filling of Ecospace: Key Metazoan Radiations. Paleontology 50(1):1-22. Data Supplement.., 2007 suppl.
Icriodus	Chordata	Conodonta	423	Pridolian	358.9	Famennian	1	1	5	115	Bambach, R.K., Bush, A.M., & Erwin, D.H. 2007. Autecology and the Filling of Ecospace: Key Metazoan Radiations. Paleontology 50(1):1-22. Data Supplement.., 2007 suppl.
Ozarkodina	Chordata	Conodonta	458.4	Sandbian	372.2	Frasnian	1	1	5	115	Bambach, R.K., Bush, A.M., & Erwin, D.H. 2007. Autecology and the Filling of Ecospace: Key Metazoan Radiations. Paleontology 50(1):1-22. Data Supplement.., 2007 suppl.
Erquelinnesia	Chordata	Reptilia	56	Ypresian	47.8	Ypresian	1	1	5	115	Bambach, R.K., Bush, A.M., & Erwin, D.H. 2007. Autecology and the Filling of Ecospace: Key Metazoan Radiations. Paleontology 50(1):1-22. Data Supplement.., 2007 suppl.
Osteopygis	Chordata	Reptilia	83.6	Campanian	47.8	Ypresian	1	1	5	115	Bambach, R.K., Bush, A.M., & Erwin, D.H. 2007. Autecology and the Filling of Ecospace: Key Metazoan Radiations. Paleontology 50(1):1-22. Data Supplement.., 2007 suppl.
Dermatopsis	Chordata	Actinopterygii	15.97	Langhian	0	Holocene	1	1	5	115	Bambach, R.K., Bush, A.M., & Erwin, D.H. 2007. Autecology and the Filling of Ecospace: Key Metazoan Radiations. Paleontology 50(1):1-22. Data Supplement.., 2007 suppl. Bambach, R.K., Bush, A.M., & Erwin, D.H. 2007. Autecology and the Filling of Ecospace: Key Metazoan Radiations. Paleontology 50(1):1-22. Data Supplement. July 10, 2013
Echiodon	Chordata	Actinopterygii	28.1	Chattian	0	Holocene	1	1	5	115	Bambach, R.K., Bush, A.M., & Erwin, D.H. 2007. Autecology and the Filling of Ecospace: Key Metazoan Radiations. Paleontology 50(1):1-22. Data Supplement.., 2007 suppl. Bambach, R.K., Bush, A.M., & Erwin, D.H. 2007. Autecology and the Filling of Ecospace: Key Metazoan Radiations. Paleontology 50(1):1-22. Data Supplement. July 10, 2013
Diplacanthopoma	Chordata	Actinopterygii	33.9	Rupelian	0	Holocene	1	1	5	115	Bambach, R.K., Bush, A.M., & Erwin, D.H. 2007. Autecology and the Filling of Ecospace: Key Metazoan Radiations. Paleontology 50(1):1-22. Data Supplement.., 2007 suppl. Bambach, R.K., Bush, A.M., & Erwin, D.H. 2007. Autecology and the Filling of Ecospace: Key Metazoan Radiations. Paleontology 50(1):1-22. Data Supplement. July 10, 2013
Genypterus	Chordata	Actinopterygii	33.9	Rupelian	0	Holocene	1	1	5	115	Bambach, R.K., Bush, A.M., & Erwin, D.H. 2007. Autecology and the Filling of Ecospace: Key Metazoan Radiations. Paleontology 50(1):1-22. Data Supplement.., 2007 suppl. Bambach, R.K., Bush, A.M., & Erwin, D.H. 2007. Autecology and the Filling of Ecospace: Key Metazoan Radiations. Paleontology 50(1):1-22. Data Supplement. July 10, 2013
Propteridium	Chordata	Actinopterygii	33.9	Rupelian	28.1	Rupelian	1	1	5	115	Bambach, R.K., Bush, A.M., & Erwin, D.H. 2007. Autecology and the Filling of Ecospace: Key Metazoan Radiations. Paleontology 50(1):1-22. Data Supplement.., 2007 suppl. Bambach, R.K., Bush, A.M., & Erwin, D.H. 2007. Autecology and the Filling of Ecospace: Key Metazoan Radiations. Paleontology 50(1):1-22. Data Supplement. July 10, 2013
Protobrotula	Chordata	Actinopterygii	33.9	Rupelian	28.1	Rupelian	1	1	5	115	Bambach, R.K., Bush, A.M., & Erwin, D.H. 2007. Autecology and the Filling of Ecospace: Key Metazoan Radiations. Paleontology 50(1):1-22. Data Supplement.., 2007 suppl. Bambach, R.K., Bush, A.M., & Erwin, D.H. 2007. Autecology and the Filling of Ecospace: Key Metazoan Radiations. Paleontology 50(1):1-22. Data Supplement. July 10, 2013
Dipulus	Chordata	Actinopterygii	38	Priabonian	0	Holocene	1	1	5	115	Bambach, R.K., Bush, A.M., & Erwin, D.H. 2007. Autecology and the Filling of Ecospace: Key Metazoan Radiations. Paleontology 50(1):1-22. Data Supplement.., 2007 suppl. Bambach, R.K., Bush, A.M., & Erwin, D.H. 2007. Autecology and the Filling of Ecospace: Key Metazoan Radiations. Paleontology 50(1):1-22. Data Supplement. July 10, 2013
Monomitopus	Chordata	Actinopterygii	47.8	Lutetian	0	Holocene	1	1	5	115	Bambach, R.K., Bush, A.M., & Erwin, D.H. 2007. Autecology and the Filling of Ecospace: Key Metazoan Radiations. Paleontology 50(1):1-22. Data Supplement.., 2007 suppl. Bambach, R.K., Bush, A.M., & Erwin, D.H. 2007. Autecology and the Filling of Ecospace: Key Metazoan Radiations. Paleontology 50(1):1-22. Data Supplement. July 10, 2013
Nolfophidion	Chordata	Actinopterygii	47.8	Lutetian	15.97	Burdigalian	1	1	5	115	Bambach, R.K., Bush, A.M., & Erwin, D.H. 2007. Autecology and the Filling of Ecospace: Key Metazoan Radiations. Paleontology 50(1):1-22. Data Supplement.., 2007 suppl. Bambach, R.K., Bush, A.M., & Erwin, D.H. 2007. Autecology and the Filling of Ecospace: Key Metazoan Radiations. Paleontology 50(1):1-22. Data Supplement. July 10, 2013
Onuxodon	Chordata	Actinopterygii	56	Ypresian	0	Holocene	1	1	5	115	Bambach, R.K., Bush, A.M., & Erwin, D.H. 2007. Autecology and the Filling of Ecospace: Key Metazoan Radiations. Paleontology 50(1):1-22. Data Supplement.., 2007 suppl. Bambach, R.K., Bush, A.M., & Erwin, D.H. 2007. Autecology and the Filling of Ecospace: Key Metazoan Radiations. Paleontology 50(1):1-22. Data Supplement. July 10, 2013
Ogilbia	Chordata	Actinopterygii	59.2	Thanetian	0	Holocene	1	1	5	115	Bambach, R.K., Bush, A.M., & Erwin, D.H. 2007. Autecology and the Filling of Ecospace: Key Metazoan Radiations. Paleontology 50(1):1-22. Data Supplement.., 2007 suppl. Bambach, R.K., Bush, A.M., & Erwin, D.H. 2007. Autecology and the Filling of Ecospace: Key Metazoan Radiations. Paleontology 50(1):1-22. Data Supplement. July 10, 2013
Brychaetus	Chordata	Actinopterygii	59.2	Thanetian	47.8	Ypresian	1	1	5	115	Bambach, R.K., Bush, A.M., & Erwin, D.H. 2007. Autecology and the Filling of Ecospace: Key Metazoan Radiations. Paleontology 50(1):1-22. Data Supplement.., 2007 suppl. Bambach, R.K., Bush, A.M., & Erwin, D.H. 2007. Autecology and the Filling of Ecospace: Key Metazoan Radiations. Paleontology 50(1):1-22. Data Supplement. July 10, 2013
Chilara	Chordata	Actinopterygii	5.333	Zanclean	0	Holocene	1	1	5	115	Bambach, R.K., Bush, A.M., & Erwin, D.H. 2007. Autecology and the Filling of Ecospace: Key Metazoan Radiations. Paleontology 50(1):1-22. Data Supplement.., 2007 suppl. Fishbase July 10, 2013
Bassozetus	Chordata	Actinopterygii	11.62	Tortonian	0	Holocene	1	1	5	115	Bambach, R.K., Bush, A.M., & Erwin, D.H. 2007. Autecology and the Filling of Ecospace: Key Metazoan Radiations. Paleontology 50(1):1-22. Data Supplement.., 2007 suppl. Fishbase July 10, 2013
Sirembo	Chordata	Actinopterygii	28.1	Chattian	0	Holocene	1	1	5	115	Bambach, R.K., Bush, A.M., & Erwin, D.H. 2007. Autecology and the Filling of Ecospace: Key Metazoan Radiations. Paleontology 50(1):1-22. Data Supplement.., 2007 suppl. Fishbase July 10, 2013
Saccogaster	Chordata	Actinopterygii	38	Priabonian	0	Holocene	1	1	5	115	Bambach, R.K., Bush, A.M., & Erwin, D.H. 2007. Autecology and the Filling of Ecospace: Key Metazoan Radiations. Paleontology 50(1):1-22. Data Supplement.., 2007 suppl. Fishbase July 10, 2013
Benthocomectes	Chordata	Actinopterygii	47.8	Lutetian	0	Holocene	1	1	5	115	Bambach, R.K., Bush, A.M., & Erwin, D.H. 2007. Autecology and the Filling of Ecospace: Key Metazoan Radiations. Paleontology 50(1):1-22. Data Supplement.., 2007 suppl. Fishbase July 10, 2013
Dannevigia	Chordata	Actinopterygii	47.8	Lutetian	0	Holocene	1	1	5	115	Bambach, R.K., Bush, A.M., & Erwin, D.H. 2007. Autecology and the Filling of Ecospace: Key Metazoan Radiations. Paleontology 50(1):1-22. Data Supplement.., 2007 suppl. Fishbase July 10, 2013
Hoplobrotula	Chordata	Actinopterygii	47.8	Lutetian	0	Holocene	1	1	5	115	Bambach, R.K., Bush, A.M., & Erwin, D.H. 2007. Autecology and the Filling of Ecospace: Key Metazoan Radiations. Paleontology 50(1):1-22. Data Supplement.., 2007 suppl. Fishbase July 10, 2013
Neobythites	Chordata	Actinopterygii	47.8	Lutetian	0	Holocene	1	1	5	115	Bambach, R.K., Bush, A.M., & Erwin, D.H. 2007. Autecology and the Filling of Ecospace: Key Metazoan Radiations. Paleontology 50(1):1-22. Data Supplement.., 2007 suppl. Fishbase July 10, 2013
Glyptophidium	Chordata	Actinopterygii	56	Ypresian	0	Holocene	1	1	5	115	Bambach, R.K., Bush, A.M., & Erwin, D.H. 2007. Autecology and the Filling of Ecospace: Key Metazoan Radiations. Paleontology 50(1):1-22. Data Supplement.., 2007 suppl. Fishbase July 10, 2013
Oligopus	Chordata	Actinopterygii	56	Ypresian	0	Holocene	1	1	5	115	Bambach, R.K., Bush, A.M., & Erwin, D.H. 2007. Autecology and the Filling of Ecospace: Key Metazoan Radiations. Paleontology 50(1):1-22. Data Supplement.., 2007 suppl. Fishbase July 10, 2013
Ampheristus	Chordata	Actinopterygii	66	Danian	33.9	Priabonian	1	1	5	115	Bambach, R.K., Bush, A.M., & Erwin, D.H. 2007. Autecology and the Filling of Ecospace: Key Metazoan Radiations. Paleontology 50(1):1-22. Data Supplement.., 2007 suppl. Fishbase July 10, 2013
Eolamprogrammus	Chordata	Actinopterygii	66	Danian	61.6	Danian	1	1	5	115	Bambach, R.K., Bush, A.M., & Erwin, D.H. 2007. Autecology and the Filling of Ecospace: Key Metazoan Radiations. Paleontology 50(1):1-22. Data Supplement.., 2007 suppl. Fishbase July 10, 2013
Salvelinus	Chordata	Actinopterygii	11.62	Tortonian	0	Holocene	1	1	5	115	Bambach, R.K., Bush, A.M., & Erwin, D.H. 2007. Autecology and the Filling of Ecospace: Key Metazoan Radiations. Paleontology 50(1):1-22. Data Supplement.., 2007 suppl. Wikipeida July 18, 2013
Hyporhamphus	Chordata	Actinopterygii	11.62	Tortonian	0	Holocene	1	1	5	115	Carroll, R.L. 1988. Vertebrate Paleontology and Evolution. W. H. Freeman and Company, New York 1-698, Bambach, R.K., Bush, A.M., & Erwin, D.H. 2007. Autecology and the Filling of Ecospace: Key Metazoan Radiations. Paleontology 50(1):1-22. Data Supplement.., 2007 suppl.
Scomberesox	Chordata	Actinopterygii	11.62	Tortonian	0	Holocene	1	1	5	115	Carroll, R.L. 1988. Vertebrate Paleontology and Evolution. W. H. Freeman and Company, New York 1-698, Bambach, R.K., Bush, A.M., & Erwin, D.H. 2007. Autecology and the Filling of Ecospace: Key Metazoan Radiations. Paleontology 50(1):1-22. Data Supplement.., 2007 suppl.
Belone	Chordata	Actinopterygii	33.9	Rupelian	0	Holocene	1	1	5	115	Carroll, R.L. 1988. Vertebrate Paleontology and Evolution. W. H. Freeman and Company, New York 1-698, Bambach, R.K., Bush, A.M., & Erwin, D.H. 2007. Autecology and the Filling of Ecospace: Key Metazoan Radiations. Paleontology 50(1):1-22. Data Supplement.., 2007 suppl.
Hemirhamphus	Chordata	Actinopterygii	47.8	Lutetian	0	Holocene	1	1	5	115	Carroll, R.L. 1988. Vertebrate Paleontology and Evolution. W. H. Freeman and Company, New York 1-698, Bambach, R.K., Bush, A.M., & Erwin, D.H. 2007. Autecology and the Filling of Ecospace: Key Metazoan Radiations. Paleontology 50(1):1-22. Data Supplement.., 2007 suppl.
Rhamphexocoetus	Chordata	Actinopterygii	47.8	Lutetian	38	Bartonian	1	1	5	115	Carroll, R.L. 1988. Vertebrate Paleontology and Evolution. W. H. Freeman and Company, New York 1-698, Bambach, R.K., Bush, A.M., & Erwin, D.H. 2007. Autecology and the Filling of Ecospace: Key Metazoan Radiations. Paleontology 50(1):1-22. Data Supplement.., 2007 suppl.
Hemilampronites	Chordata	Actinopterygii	72.1	Maastrichtian	66	Maastrichtian	1	1	5	115	Carroll, R.L. 1988. Vertebrate Paleontology and Evolution. W. H. Freeman and Company, New York 1-698, Bambach, R.K., Bush, A.M., & Erwin, D.H. 2007. Autecology and the Filling of Ecospace: Key Metazoan Radiations. Paleontology 50(1):1-22. Data Supplement.., 2007 suppl.
Chibapsetta	Chordata	Actinopterygii	2.588	Gelasian	1.806	Gelasian	1	1	5	115	Carroll, R.L. 1988. Vertebrate Paleontology and Evolution. W. H. Freeman and Company, New York 1-698, Bambach, R.K., Bush, A.M., & Erwin, D.H. 2007. Autecology and the Filling of Ecospace: Key Metazoan Radiations. Paleontology 50(1):1-22. Data Supplement.., 2007 suppl.
Fungulodus	Chordata	Conodonta	372.2	Famennian	358.9	Famennian	1	1	5	115	Colbert and Morales. 1991. Evolution of the Vertebrates, A History of the Backboned Animals Through Time. Wiley-Liss, Inc. Bambach, R.K., Bush, A.M., & Erwin, D.H. 2007. Autecology and the Filling of Ecospace: Key Metazoan Radiations. Paleontology 50(1):1-22. Data Supplement.
Oligodus	Chordata	Conodonta	358.9	Tournaisian	346.7	Tournaisian	1	1	5	115	Compagno, L.J.V., 1984. FAO Species Catalogue. Vol. 4. Sharks of the world. An annotated and illustrated catalogue of shark species known to date. Part 1 - Hexanchiformes to Lamniformes. FAO Fish. Synop. 125(4/1):1-249. Rome: FAO., Bambach, R.K., Bush, A.M., & Erwin, D.H. 2007. Autecology and the Filling of Ecospace: Key Metazoan Radiations. Paleontology 50(1):1-22. Data Supplement. Fishbase July…
Laurentoscandodus	Chordata	Conodonta	485.4	Tremadocian	477.7	Tremadocian	1	1	5	115	Compagno, L.J.V., 1984. FAO Species Catalogue. Vol. 4. Sharks of the world. An annotated and illustrated catalogue of shark species known to date. Part 1 - Hexanchiformes to Lamniformes. FAO Fish. Synop. 125(4/1):1-249. Rome: FAO., Bambach, R.K., Bush, A.M., & Erwin, D.H. 2007. Autecology and the Filling of Ecospace: Key Metazoan Radiations. Paleontology 50(1):1-22. Data Supplement. Fishbase July…
Leptochirognathus	Chordata	Conodonta	477.7	Floian	458.4	Darriwilian	1	1	5	115	Compagno, L.J.V., 1984. FAO Species Catalogue. Vol. 4. Sharks of the world. An annotated and illustrated catalogue of shark species known to date. Part 1 - Hexanchiformes to Lamniformes. FAO Fish. Synop. 125(4/1):1-249. Rome: FAO., Bambach, R.K., Bush, A.M., & Erwin, D.H. 2007. Autecology and the Filling of Ecospace: Key Metazoan Radiations. Paleontology 50(1):1-22. Data Supplement. Fishbase July…
Eopsetta	Chordata	Actinopterygii	2.588	Gelasian	0	Holocene	1	1	5	115	Nelson, J.S., 1994. Fishes of the world. Third edition. John Wiley & Sons, Inc., New York. 600 p., Bambach, R.K., Bush, A.M., & Erwin, D.H. 2007. Autecology and the Filling of Ecospace: Key Metazoan Radiations. Paleontology 50(1):1-22. Data Supplement.., 2007 suppl.
Pegusa	Chordata	Actinopterygii	5.333	Zanclean	0	Holocene	1	1	5	115	Nelson, J.S., 1994. Fishes of the world. Third edition. John Wiley & Sons, Inc., New York. 600 p., Bambach, R.K., Bush, A.M., & Erwin, D.H. 2007. Autecology and the Filling of Ecospace: Key Metazoan Radiations. Paleontology 50(1):1-22. Data Supplement.., 2007 suppl.
Seriphus	Chordata	Actinopterygii	5.333	Zanclean	0	Holocene	1	1	5	115	Nelson, J.S., 1994. Fishes of the world. Third edition. John Wiley & Sons, Inc., New York. 600 p., Bambach, R.K., Bush, A.M., & Erwin, D.H. 2007. Autecology and the Filling of Ecospace: Key Metazoan Radiations. Paleontology 50(1):1-22. Data Supplement.., 2007 suppl.
Sciaena	Chordata	Actinopterygii	11.62	Tortonian	0	Holocene	1	1	5	115	Nelson, J.S., 1994. Fishes of the world. Third edition. John Wiley & Sons, Inc., New York. 600 p., Bambach, R.K., Bush, A.M., & Erwin, D.H. 2007. Autecology and the Filling of Ecospace: Key Metazoan Radiations. Paleontology 50(1):1-22. Data Supplement.., 2007 suppl.
Synagrops	Chordata	Actinopterygii	38	Priabonian	0	Holocene	1	1	5	115	Nelson, J.S., 1994. Fishes of the world. Third edition. John Wiley & Sons, Inc., New York. 600 p., Bambach, R.K., Bush, A.M., & Erwin, D.H. 2007. Autecology and the Filling of Ecospace: Key Metazoan Radiations. Paleontology 50(1):1-22. Data Supplement.., 2007 suppl.
Thaumaturus	Chordata	Actinopterygii	47.8	Lutetian	15.97	Burdigalian	1	1	5	115	Nelson, J.S., 1994. Fishes of the world. Third edition. John Wiley & Sons, Inc., New York. 600 p., Bambach, R.K., Bush, A.M., & Erwin, D.H. 2007. Autecology and the Filling of Ecospace: Key Metazoan Radiations. Paleontology 50(1):1-22. Data Supplement.., 2007 suppl.
Psettodes	Chordata	Actinopterygii	56	Ypresian	0	Holocene	1	1	5	115	Nelson, J.S., 1994. Fishes of the world. Third edition. John Wiley & Sons, Inc., New York. 600 p., Bambach, R.K., Bush, A.M., & Erwin, D.H. 2007. Autecology and the Filling of Ecospace: Key Metazoan Radiations. Paleontology 50(1):1-22. Data Supplement.., 2007 suppl.
Scombrops	Chordata	Actinopterygii	56	Ypresian	0	Holocene	1	1	5	115	Nelson, J.S., 1994. Fishes of the world. Third edition. John Wiley & Sons, Inc., New York. 600 p., Bambach, R.K., Bush, A.M., & Erwin, D.H. 2007. Autecology and the Filling of Ecospace: Key Metazoan Radiations. Paleontology 50(1):1-22. Data Supplement.., 2007 suppl.
Sphyraenops	Chordata	Actinopterygii	56	Ypresian	0	Holocene	1	1	5	115	Nelson, J.S., 1994. Fishes of the world. Third edition. John Wiley & Sons, Inc., New York. 600 p., Bambach, R.K., Bush, A.M., & Erwin, D.H. 2007. Autecology and the Filling of Ecospace: Key Metazoan Radiations. Paleontology 50(1):1-22. Data Supplement.., 2007 suppl.
Scombrosarda	Chordata	Actinopterygii	59.2	Thanetian	0	Holocene	1	1	5	115	Nelson, J.S., 1994. Fishes of the world. Third edition. John Wiley & Sons, Inc., New York. 600 p., Bambach, R.K., Bush, A.M., & Erwin, D.H. 2007. Autecology and the Filling of Ecospace: Key Metazoan Radiations. Paleontology 50(1):1-22. Data Supplement.., 2007 suppl.
Sphenocephalus	Chordata	Actinopterygii	83.6	Campanian	72.1	Campanian	1	1	5	115	Nelson, J.S., 1994. Fishes of the world. Third edition. John Wiley & Sons, Inc., New York. 600 p., Bambach, R.K., Bush, A.M., & Erwin, D.H. 2007. Autecology and the Filling of Ecospace: Key Metazoan Radiations. Paleontology 50(1):1-22. Data Supplement.., 2007 suppl.
Pseudoberyx	Chordata	Actinopterygii	100.5	Cenomanian	93.3	Cenomanian	1	1	5	115	Nelson, J.S., 1994. Fishes of the world. Third edition. John Wiley & Sons, Inc., New York. 600 p., Bambach, R.K., Bush, A.M., & Erwin, D.H. 2007. Autecology and the Filling of Ecospace: Key Metazoan Radiations. Paleontology 50(1):1-22. Data Supplement.., 2007 suppl.
Platichthys	Chordata	Actinopterygii	23.03	Aquitanian	0	Holocene	1	1	5	115	Nelson, J.S., 1994. Fishes of the world. Third edition. John Wiley & Sons, Inc., New York. 600 p., Bambach, R.K., Bush, A.M., & Erwin, D.H. 2007. Autecology and the Filling of Ecospace: Key Metazoan Radiations. Paleontology 50(1):1-22. Data Supplement.., 2007 suppl.
Helgolandichthys	Chordata	Actinopterygii	125	Aptian	113	Aptian	1	1	5	115	Nelson, J.S., 1994. Fishes of the world. Third edition. John Wiley & Sons, Inc., New York. 600 p., Bambach, R.K., Bush, A.M., & Erwin, D.H. 2007. Autecology and the Filling of Ecospace: Key Metazoan Radiations. Paleontology 50(1):1-22. Data Supplement.., 2007 suppl.
Nannolepis	Chordata	Actinopterygii	242	Ladinian	228	Carnian	1	1	5	115	Helfman et al. 2009. The Diversity of Fishes: Biology, Evolution, and Ecology. Wiley-Blackwell; Bambach, R.K., Bush, A.M., & Erwin, D.H. 2007. Autecology and the Filling of Ecospace: Key Metazoan Radiations. Paleontology 50(1):1-22. Data Supplement.., 2007 suppl.
Placopleurus	Chordata	Actinopterygii	242	Ladinian	190.8	Sinemurian	1	1	5	115	Helfman et al. 2009. The Diversity of Fishes: Biology, Evolution, and Ecology. Wiley-Blackwell; Bambach, R.K., Bush, A.M., & Erwin, D.H. 2007. Autecology and the Filling of Ecospace: Key Metazoan Radiations. Paleontology 50(1):1-22. Data Supplement.., 2007 suppl.
Chungkingichthyes	Chordata	Actinopterygii	182.7	Toarcian	174.1	Toarcian	1	1	5	115	Helfman et al. 2009. The Diversity of Fishes: Biology, Evolution, and Ecology. Wiley-Blackwell; Bambach, R.K., Bush, A.M., & Erwin, D.H. 2007. Autecology and the Filling of Ecospace: Key Metazoan Radiations. Paleontology 50(1):1-22. Data Supplement.., 2007 suppl.
Pleuronichthys	Chordata	Actinopterygii	11.62	Tortonian	0	Holocene	1	1	5	115	Helfman et al. 2009. The Diversity of Fishes: Biology, Evolution, and Ecology. Wiley-Blackwell; Bambach, R.K., Bush, A.M., & Erwin, D.H. 2007. Autecology and the Filling of Ecospace: Key Metazoan Radiations. Paleontology 50(1):1-22. Data Supplement.., 2007 suppl.
Oncorhynchus	Chordata	Actinopterygii	5.333	Zanclean	0	Holocene	1	1	5	115	Helfman et al. 2009. The Diversity of Fishes: Biology, Evolution, and Ecology. Wiley-Blackwell; Bambach, R.K., Bush, A.M., & Erwin, D.H. 2007. Autecology and the Filling of Ecospace: Key Metazoan Radiations. Paleontology 50(1):1-22. Data Supplement.., 2007 suppl.
Rhabdofario	Chordata	Actinopterygii	11.62	Tortonian	3.6	Zanclean	1	1	5	115	Helfman et al. 2009. The Diversity of Fishes: Biology, Evolution, and Ecology. Wiley-Blackwell; Bambach, R.K., Bush, A.M., & Erwin, D.H. 2007. Autecology and the Filling of Ecospace: Key Metazoan Radiations. Paleontology 50(1):1-22. Data Supplement.., 2007 suppl.
Ichthyoceras	Chordata	Actinopterygii	100.5	Cenomanian	93.3	Cenomanian	1	1	5	115	Helfman et al. 2009. The Diversity of Fishes: Biology, Evolution, and Ecology. Wiley-Blackwell; Bambach, R.K., Bush, A.M., & Erwin, D.H. 2007. Autecology and the Filling of Ecospace: Key Metazoan Radiations. Paleontology 50(1):1-22. Data Supplement.., 2007 suppl.
Gharbouria	Chordata	Actinopterygii	100.5	Cenomanian	93.3	Cenomanian	1	1	5	115	Helfman et al. 2009. The Diversity of Fishes: Biology, Evolution, and Ecology. Wiley-Blackwell; Bambach, R.K., Bush, A.M., & Erwin, D.H. 2007. Autecology and the Filling of Ecospace: Key Metazoan Radiations. Paleontology 50(1):1-22. Data Supplement.., 2007 suppl.
Mesturus	Chordata	Actinopterygii	182.7	Toarcian	152.1	Kimmeridgian	1	1	5	115	Helfman et al. 2009. The Diversity of Fishes: Biology, Evolution, and Ecology. Wiley-Blackwell; Bambach, R.K., Bush, A.M., & Erwin, D.H. 2007. Autecology and the Filling of Ecospace: Key Metazoan Radiations. Paleontology 50(1):1-22. Data Supplement.., 2007 suppl.
Parahelicampodus	Chordata	Chondrichthyes	252.2	Induan	251.2	Induan	1	1	5	115	Helfman et al. 2009. The Diversity of Fishes: Biology, Evolution, and Ecology. Wiley-Blackwell; Bambach, R.K., Bush, A.M., & Erwin, D.H. 2007. Autecology and the Filling of Ecospace: Key Metazoan Radiations. Paleontology 50(1):1-22. Data Supplement.., 2007 suppl.
Welcommia	Chordata	Chondrichthyes	139.8	Valanginian	132.9	Valanginian	1	1	5	115	Helfman et al. 2009. The Diversity of Fishes: Biology, Evolution, and Ecology. Wiley-Blackwell; Bambach, R.K., Bush, A.M., & Erwin, D.H. 2007. Autecology and the Filling of Ecospace: Key Metazoan Radiations. Paleontology 50(1):1-22. Data Supplement.., 2007 suppl.
Eugeneodus	Chordata	Chondrichthyes	315.2	Moscovian	307	Moscovian	1	1	5	115	Helfman et al. 2009. The Diversity of Fishes: Biology, Evolution, and Ecology. Wiley-Blackwell; Bambach, R.K., Bush, A.M., & Erwin, D.H. 2007. Autecology and the Filling of Ecospace: Key Metazoan Radiations. Paleontology 50(1):1-22. Data Supplement.., 2007 suppl.
Bryantodus	Chordata	Conodonta	382.7	Frasnian	307	Moscovian	1	1	5	115	Helfman et al. 2009. The Diversity of Fishes: Biology, Evolution, and Ecology. Wiley-Blackwell; Bambach, R.K., Bush, A.M., & Erwin, D.H. 2007. Autecology and the Filling of Ecospace: Key Metazoan Radiations. Paleontology 50(1):1-22. Data Supplement.., 2007 suppl.
Albireo	Chordata	Mammalia	11.62	Tortonian	5.333	Messinian	1	1	5	115	Helfman et al. 2009. The Diversity of Fishes: Biology, Evolution, and Ecology. Wiley-Blackwell; Bambach, R.K., Bush, A.M., & Erwin, D.H. 2007. Autecology and the Filling of Ecospace: Key Metazoan Radiations. Paleontology 50(1):1-22. Data Supplement.., 2007 suppl.
Saghacetus	Chordata	Mammalia	38	Priabonian	33.9	Priabonian	1	1	5	115	Helfman et al. 2009. The Diversity of Fishes: Biology, Evolution, and Ecology. Wiley-Blackwell; Bambach, R.K., Bush, A.M., & Erwin, D.H. 2007. Autecology and the Filling of Ecospace: Key Metazoan Radiations. Paleontology 50(1):1-22. Data Supplement.., 2007 suppl.
Ambulocetus	Chordata	Mammalia	47.8	Lutetian	38	Bartonian	1	1	5	115	Helfman et al. 2009. The Diversity of Fishes: Biology, Evolution, and Ecology. Wiley-Blackwell; Bambach, R.K., Bush, A.M., & Erwin, D.H. 2007. Autecology and the Filling of Ecospace: Key Metazoan Radiations. Paleontology 50(1):1-22. Data Supplement.., 2007 suppl.
Pinnarctidion	Chordata	Mammalia	23.03	Aquitanian	15.97	Burdigalian	1	1	5	115	Helfman et al. 2009. The Diversity of Fishes: Biology, Evolution, and Ecology. Wiley-Blackwell; Bambach, R.K., Bush, A.M., & Erwin, D.H. 2007. Autecology and the Filling of Ecospace: Key Metazoan Radiations. Paleontology 50(1):1-22. Data Supplement.., 2007 suppl.
Gandakasia	Chordata	Mammalia	47.8	Lutetian	38	Bartonian	1	1	5	115	Helfman et al. 2009. The Diversity of Fishes: Biology, Evolution, and Ecology. Wiley-Blackwell; Bambach, R.K., Bush, A.M., & Erwin, D.H. 2007. Autecology and the Filling of Ecospace: Key Metazoan Radiations. Paleontology 50(1):1-22. Data Supplement.., 2007 suppl.
Basilosaurus	Chordata	Mammalia	47.8	Lutetian	33.9	Priabonian	1	1	5	115	Helfman et al. 2009. The Diversity of Fishes: Biology, Evolution, and Ecology. Wiley-Blackwell; Bambach, R.K., Bush, A.M., & Erwin, D.H. 2007. Autecology and the Filling of Ecospace: Key Metazoan Radiations. Paleontology 50(1):1-22. Data Supplement.., 2007 suppl.
Zygorhiza	Chordata	Mammalia	47.8	Lutetian	33.9	Priabonian	1	1	5	115	Helfman et al. 2009. The Diversity of Fishes: Biology, Evolution, and Ecology. Wiley-Blackwell; Bambach, R.K., Bush, A.M., & Erwin, D.H. 2007. Autecology and the Filling of Ecospace: Key Metazoan Radiations. Paleontology 50(1):1-22. Data Supplement.., 2007 suppl.
Pteronarctos	Chordata	Mammalia	23.03	Aquitanian	15.97	Burdigalian	1	1	5	115	Helfman et al. 2009. The Diversity of Fishes: Biology, Evolution, and Ecology. Wiley-Blackwell; Bambach, R.K., Bush, A.M., & Erwin, D.H. 2007. Autecology and the Filling of Ecospace: Key Metazoan Radiations. Paleontology 50(1):1-22. Data Supplement.., 2007 suppl.
Agorophius	Chordata	Mammalia	28.1	Chattian	23.03	Chattian	1	1	5	115	Helfman et al. 2009. The Diversity of Fishes: Biology, Evolution, and Ecology. Wiley-Blackwell; Bambach, R.K., Bush, A.M., & Erwin, D.H. 2007. Autecology and the Filling of Ecospace: Key Metazoan Radiations. Paleontology 50(1):1-22. Data Supplement.., 2007 suppl.
Pontogeneus	Chordata	Mammalia	38	Priabonian	33.9	Priabonian	1	1	5	115	Helfman et al. 2009. The Diversity of Fishes: Biology, Evolution, and Ecology. Wiley-Blackwell; Bambach, R.K., Bush, A.M., & Erwin, D.H. 2007. Autecology and the Filling of Ecospace: Key Metazoan Radiations. Paleontology 50(1):1-22. Data Supplement.., 2007 suppl.
Anacharsis	Chordata	Mammalia	11.62	Tortonian	5.333	Messinian	1	1	5	115	Helfman et al. 2009. The Diversity of Fishes: Biology, Evolution, and Ecology. Wiley-Blackwell; Bambach, R.K., Bush, A.M., & Erwin, D.H. 2007. Autecology and the Filling of Ecospace: Key Metazoan Radiations. Paleontology 50(1):1-22. Data Supplement.., 2007 suppl.
Dorudon	Chordata	Mammalia	47.8	Lutetian	33.9	Priabonian	1	1	5	115	Helfman et al. 2009. The Diversity of Fishes: Biology, Evolution, and Ecology. Wiley-Blackwell; Bambach, R.K., Bush, A.M., & Erwin, D.H. 2007. Autecology and the Filling of Ecospace: Key Metazoan Radiations. Paleontology 50(1):1-22. Data Supplement.., 2007 suppl.
Selenosteus	Chordata	Placodermi	372.2	Famennian	358.9	Famennian	1	1	5	115	Long, J.A. The Rise of Fishes: 500 Million Years of Evolution Baltimore: The Johns Hopkins University Press, 1996. ISBN 0-8018-5438-5
Stenosteus	Chordata	Placodermi	372.2	Famennian	358.9	Famennian	1	1	5	115	Long, J.A. The Rise of Fishes: 500 Million Years of Evolution Baltimore: The Johns Hopkins University Press, 1996. ISBN 0-8018-5438-5
Tafilalichthys	Chordata	Placodermi	372.2	Famennian	358.9	Famennian	1	1	5	115	Long, J.A. The Rise of Fishes: 500 Million Years of Evolution Baltimore: The Johns Hopkins University Press, 1996. ISBN 0-8018-5438-5
Titanichthys	Chordata	Placodermi	372.2	Famennian	358.9	Famennian	1	1	5	115	Long, J.A. The Rise of Fishes: 500 Million Years of Evolution Baltimore: The Johns Hopkins University Press, 1996. ISBN 0-8018-5438-5
Trachosteus	Chordata	Placodermi	372.2	Famennian	358.9	Famennian	1	1	5	115	Long, J.A. The Rise of Fishes: 500 Million Years of Evolution Baltimore: The Johns Hopkins University Press, 1996. ISBN 0-8018-5438-5
Platyaspis	Chordata	Placodermi	382.7	Frasnian	372.2	Frasnian	1	1	5	115	Long, J.A. The Rise of Fishes: 500 Million Years of Evolution Baltimore: The Johns Hopkins University Press, 1996. ISBN 0-8018-5438-5
Plourdosteus	Chordata	Placodermi	382.7	Frasnian	372.2	Frasnian	1	1	5	115	Long, J.A. The Rise of Fishes: 500 Million Years of Evolution Baltimore: The Johns Hopkins University Press, 1996. ISBN 0-8018-5438-5
Rhinosteus	Chordata	Placodermi	382.7	Frasnian	372.2	Frasnian	1	1	5	115	Long, J.A. The Rise of Fishes: 500 Million Years of Evolution Baltimore: The Johns Hopkins University Press, 1996. ISBN 0-8018-5438-5
Rolfosteus	Chordata	Placodermi	382.7	Frasnian	372.2	Frasnian	1	1	5	115	Long, J.A. The Rise of Fishes: 500 Million Years of Evolution Baltimore: The Johns Hopkins University Press, 1996. ISBN 0-8018-5438-5
Synauchenia	Chordata	Placodermi	382.7	Frasnian	372.2	Frasnian	1	1	5	115	Long, J.A. The Rise of Fishes: 500 Million Years of Evolution Baltimore: The Johns Hopkins University Press, 1996. ISBN 0-8018-5438-5
Tapinosteus	Chordata	Placodermi	382.7	Frasnian	372.2	Frasnian	1	1	5	115	Long, J.A. The Rise of Fishes: 500 Million Years of Evolution Baltimore: The Johns Hopkins University Press, 1996. ISBN 0-8018-5438-5
Timanosteus	Chordata	Placodermi	382.7	Frasnian	372.2	Frasnian	1	1	5	115	Long, J.A. The Rise of Fishes: 500 Million Years of Evolution Baltimore: The Johns Hopkins University Press, 1996. ISBN 0-8018-5438-5
Torosteus	Chordata	Placodermi	382.7	Frasnian	372.2	Frasnian	1	1	5	115	Long, J.A. The Rise of Fishes: 500 Million Years of Evolution Baltimore: The Johns Hopkins University Press, 1996. ISBN 0-8018-5438-5
Trematosteus	Chordata	Placodermi	382.7	Frasnian	372.2	Frasnian	1	1	5	115	Long, J.A. The Rise of Fishes: 500 Million Years of Evolution Baltimore: The Johns Hopkins University Press, 1996. ISBN 0-8018-5438-5
Tubonasus	Chordata	Placodermi	382.7	Frasnian	372.2	Frasnian	1	1	5	115	Long, J.A. The Rise of Fishes: 500 Million Years of Evolution Baltimore: The Johns Hopkins University Press, 1996. ISBN 0-8018-5438-5
Epipetalichthys	Chordata	Placodermi	382.7	Frasnian	372.2	Frasnian	1	1	5	115	Long, J.A. The Rise of Fishes: 500 Million Years of Evolution Baltimore: The Johns Hopkins University Press, 1996. ISBN 0-8018-5438-5
Campbellodus	Chordata	Placodermi	382.7	Frasnian	372.2	Frasnian	1	1	5	115	Long, J.A. The Rise of Fishes: 500 Million Years of Evolution Baltimore: The Johns Hopkins University Press, 1996. ISBN 0-8018-5438-5
Chelyophorus	Chordata	Placodermi	382.7	Frasnian	358.9	Famennian	1	1	5	115	Long, J.A. The Rise of Fishes: 500 Million Years of Evolution Baltimore: The Johns Hopkins University Press, 1996. ISBN 0-8018-5438-5
Ctenurella	Chordata	Placodermi	382.7	Frasnian	372.2	Frasnian	1	1	5	115	Long, J.A. The Rise of Fishes: 500 Million Years of Evolution Baltimore: The Johns Hopkins University Press, 1996. ISBN 0-8018-5438-5
Denisonodus	Chordata	Placodermi	382.7	Frasnian	372.2	Frasnian	1	1	5	115	Long, J.A. The Rise of Fishes: 500 Million Years of Evolution Baltimore: The Johns Hopkins University Press, 1996. ISBN 0-8018-5438-5
Ptyctodopsis	Chordata	Placodermi	382.7	Frasnian	372.2	Frasnian	1	1	5	115	Long, J.A. The Rise of Fishes: 500 Million Years of Evolution Baltimore: The Johns Hopkins University Press, 1996. ISBN 0-8018-5438-5
Jagorina	Chordata	Placodermi	382.7	Frasnian	372.2	Frasnian	1	1	5	115	Long, J.A. The Rise of Fishes: 500 Million Years of Evolution Baltimore: The Johns Hopkins University Press, 1996. ISBN 0-8018-5438-5
Rachiosteus	Chordata	Placodermi	387.7	Givetian	372.2	Frasnian	1	1	5	115	Long, J.A. The Rise of Fishes: 500 Million Years of Evolution Baltimore: The Johns Hopkins University Press, 1996. ISBN 0-8018-5438-5
Rhenonema	Chordata	Placodermi	387.7	Givetian	382.7	Givetian	1	1	5	115	Long, J.A. The Rise of Fishes: 500 Million Years of Evolution Baltimore: The Johns Hopkins University Press, 1996. ISBN 0-8018-5438-5
Tropidosteus	Chordata	Placodermi	387.7	Givetian	382.7	Givetian	1	1	5	115	Long, J.A. The Rise of Fishes: 500 Million Years of Evolution Baltimore: The Johns Hopkins University Press, 1996. ISBN 0-8018-5438-5
Yinosteus	Chordata	Placodermi	387.7	Givetian	382.7	Givetian	1	1	5	115	Long, J.A. The Rise of Fishes: 500 Million Years of Evolution Baltimore: The Johns Hopkins University Press, 1996. ISBN 0-8018-5438-5
Ellopetalichthys	Chordata	Placodermi	387.7	Givetian	382.7	Givetian	1	1	5	115	Long, J.A. The Rise of Fishes: 500 Million Years of Evolution Baltimore: The Johns Hopkins University Press, 1996. ISBN 0-8018-5438-5
Eurycaraspis	Chordata	Placodermi	387.7	Givetian	382.7	Givetian	1	1	5	115	Long, J.A. The Rise of Fishes: 500 Million Years of Evolution Baltimore: The Johns Hopkins University Press, 1996. ISBN 0-8018-5438-5
Quasipetalichthys	Chordata	Placodermi	387.7	Givetian	382.7	Givetian	1	1	5	115	Long, J.A. The Rise of Fishes: 500 Million Years of Evolution Baltimore: The Johns Hopkins University Press, 1996. ISBN 0-8018-5438-5
Oestophorus	Chordata	Placodermi	387.7	Givetian	372.2	Frasnian	1	1	5	115	Long, J.A. The Rise of Fishes: 500 Million Years of Evolution Baltimore: The Johns Hopkins University Press, 1996. ISBN 0-8018-5438-5
Squamatognathus	Chordata	Placodermi	393.3	Eifelian	387.7	Eifelian	1	1	5	115	Long, J.A. The Rise of Fishes: 500 Million Years of Evolution Baltimore: The Johns Hopkins University Press, 1996. ISBN 0-8018-5438-5
Litilpetalichthyes	Chordata	Placodermi	393.3	Eifelian	387.7	Eifelian	1	1	5	115	Long, J.A. The Rise of Fishes: 500 Million Years of Evolution Baltimore: The Johns Hopkins University Press, 1996. ISBN 0-8018-5438-5
Macropetalichthys	Chordata	Placodermi	393.3	Eifelian	382.7	Givetian	1	1	5	115	Long, J.A. The Rise of Fishes: 500 Million Years of Evolution Baltimore: The Johns Hopkins University Press, 1996. ISBN 0-8018-5438-5
Xinanpetalichthyes	Chordata	Placodermi	393.3	Eifelian	387.7	Eifelian	1	1	5	115	Long, J.A. The Rise of Fishes: 500 Million Years of Evolution Baltimore: The Johns Hopkins University Press, 1996. ISBN 0-8018-5438-5
Desmoporella	Chordata	Placodermi	393.3	Eifelian	382.7	Givetian	1	1	5	115	Long, J.A. The Rise of Fishes: 500 Million Years of Evolution Baltimore: The Johns Hopkins University Press, 1996. ISBN 0-8018-5438-5
Eczematolepis	Chordata	Placodermi	393.3	Eifelian	372.2	Frasnian	1	1	5	115	Long, J.A. The Rise of Fishes: 500 Million Years of Evolution Baltimore: The Johns Hopkins University Press, 1996. ISBN 0-8018-5438-5
Goniosteus	Chordata	Placodermi	393.3	Eifelian	387.7	Eifelian	1	1	5	115	Long, J.A. The Rise of Fishes: 500 Million Years of Evolution Baltimore: The Johns Hopkins University Press, 1996. ISBN 0-8018-5438-5
Palaeomylus	Chordata	Placodermi	393.3	Eifelian	372.2	Frasnian	1	1	5	115	Long, J.A. The Rise of Fishes: 500 Million Years of Evolution Baltimore: The Johns Hopkins University Press, 1996. ISBN 0-8018-5438-5
Ptyctodus	Chordata	Placodermi	393.3	Eifelian	346.7	Tournaisian	1	1	5	115	Long, J.A. The Rise of Fishes: 500 Million Years of Evolution Baltimore: The Johns Hopkins University Press, 1996. ISBN 0-8018-5438-5
Rhynchodus	Chordata	Placodermi	393.3	Eifelian	346.7	Tournaisian	1	1	5	115	Long, J.A. The Rise of Fishes: 500 Million Years of Evolution Baltimore: The Johns Hopkins University Press, 1996. ISBN 0-8018-5438-5
Asterosteus	Chordata	Placodermi	393.3	Eifelian	387.7	Eifelian	1	1	5	115	Long, J.A. The Rise of Fishes: 500 Million Years of Evolution Baltimore: The Johns Hopkins University Press, 1996. ISBN 0-8018-5438-5
Stuertzaspis	Chordata	Placodermi	407.6	Emsian	393.3	Emsian	1	1	5	115	Long, J.A. The Rise of Fishes: 500 Million Years of Evolution Baltimore: The Johns Hopkins University Press, 1996. ISBN 0-8018-5438-5
Taemasosteus	Chordata	Placodermi	407.6	Emsian	372.2	Frasnian	1	1	5	115	Long, J.A. The Rise of Fishes: 500 Million Years of Evolution Baltimore: The Johns Hopkins University Press, 1996. ISBN 0-8018-5438-5
Toombsosteus	Chordata	Placodermi	407.6	Emsian	393.3	Emsian	1	1	5	115	Long, J.A. The Rise of Fishes: 500 Million Years of Evolution Baltimore: The Johns Hopkins University Press, 1996. ISBN 0-8018-5438-5
Williamsaspis	Chordata	Placodermi	407.6	Emsian	393.3	Emsian	1	1	5	115	Long, J.A. The Rise of Fishes: 500 Million Years of Evolution Baltimore: The Johns Hopkins University Press, 1996. ISBN 0-8018-5438-5
Brindabellaspis	Chordata	Placodermi	407.6	Emsian	393.3	Emsian	1	1	5	115	Long, J.A. The Rise of Fishes: 500 Million Years of Evolution Baltimore: The Johns Hopkins University Press, 1996. ISBN 0-8018-5438-5
Lunaspis	Chordata	Placodermi	407.6	Emsian	393.3	Emsian	1	1	5	115	Long, J.A. The Rise of Fishes: 500 Million Years of Evolution Baltimore: The Johns Hopkins University Press, 1996. ISBN 0-8018-5438-5
Neopetalichthys	Chordata	Placodermi	407.6	Emsian	393.3	Emsian	1	1	5	115	Long, J.A. The Rise of Fishes: 500 Million Years of Evolution Baltimore: The Johns Hopkins University Press, 1996. ISBN 0-8018-5438-5
Notopetalichthys	Chordata	Placodermi	407.6	Emsian	393.3	Emsian	1	1	5	115	Long, J.A. The Rise of Fishes: 500 Million Years of Evolution Baltimore: The Johns Hopkins University Press, 1996. ISBN 0-8018-5438-5
Shearsbyaspis	Chordata	Placodermi	407.6	Emsian	393.3	Emsian	1	1	5	115	Long, J.A. The Rise of Fishes: 500 Million Years of Evolution Baltimore: The Johns Hopkins University Press, 1996. ISBN 0-8018-5438-5
Nessariostoma	Chordata	Placodermi	407.6	Emsian	393.3	Emsian	1	1	5	115	Long, J.A. The Rise of Fishes: 500 Million Years of Evolution Baltimore: The Johns Hopkins University Press, 1996. ISBN 0-8018-5438-5
Paraplesiobatis	Chordata	Placodermi	407.6	Emsian	393.3	Emsian	1	1	5	115	Long, J.A. The Rise of Fishes: 500 Million Years of Evolution Baltimore: The Johns Hopkins University Press, 1996. ISBN 0-8018-5438-5
Pseudopetalichthys	Chordata	Placodermi	407.6	Emsian	393.3	Emsian	1	1	5	115	Long, J.A. The Rise of Fishes: 500 Million Years of Evolution Baltimore: The Johns Hopkins University Press, 1996. ISBN 0-8018-5438-5
Gemuendina	Chordata	Placodermi	407.6	Emsian	393.3	Emsian	1	1	5	115	Long, J.A. The Rise of Fishes: 500 Million Years of Evolution Baltimore: The Johns Hopkins University Press, 1996. ISBN 0-8018-5438-5
Ohioaspis	Chordata	Placodermi	407.6	Emsian	382.7	Givetian	1	1	5	115	Long, J.A. The Rise of Fishes: 500 Million Years of Evolution Baltimore: The Johns Hopkins University Press, 1996. ISBN 0-8018-5438-5
Stensioella	Chordata	Placodermi	407.6	Emsian	393.3	Emsian	1	1	5	115	Long, J.A. The Rise of Fishes: 500 Million Years of Evolution Baltimore: The Johns Hopkins University Press, 1996. ISBN 0-8018-5438-5
Antineosteus	Chordata	Placodermi	407.6	Emsian	393.3	Emsian	1	1	5	115	Long, J.A. The Rise of Fishes: 500 Million Years of Evolution Baltimore: The Johns Hopkins University Press, 1996. ISBN 0-8018-5438-5
Prescottaspis	Chordata	Placodermi	410.8	Pragian	407.6	Pragian	1	1	5	115	Long, J.A. The Rise of Fishes: 500 Million Years of Evolution Baltimore: The Johns Hopkins University Press, 1996. ISBN 0-8018-5438-5
Taunaspis	Chordata	Placodermi	410.8	Pragian	407.6	Pragian	1	1	5	115	Long, J.A. The Rise of Fishes: 500 Million Years of Evolution Baltimore: The Johns Hopkins University Press, 1996. ISBN 0-8018-5438-5
Tiaraspis	Chordata	Placodermi	410.8	Pragian	407.6	Pragian	1	1	5	115	Long, J.A. The Rise of Fishes: 500 Million Years of Evolution Baltimore: The Johns Hopkins University Press, 1996. ISBN 0-8018-5438-5
Wheathillaspis	Chordata	Placodermi	410.8	Pragian	407.6	Pragian	1	1	5	115	Long, J.A. The Rise of Fishes: 500 Million Years of Evolution Baltimore: The Johns Hopkins University Press, 1996. ISBN 0-8018-5438-5
Tollodus	Chordata	Placodermi	410.8	Pragian	407.6	Pragian	1	1	5	115	Long, J.A. The Rise of Fishes: 500 Million Years of Evolution Baltimore: The Johns Hopkins University Press, 1996. ISBN 0-8018-5438-5
Diandongpetalichthys	Chordata	Placodermi	419.2	Lochkovian	410.8	Lochkovian	1	1	5	115	Long, J.A. The Rise of Fishes: 500 Million Years of Evolution Baltimore: The Johns Hopkins University Press, 1996. ISBN 0-8018-5438-5
Aspidosteus	Chordata	Pteraspidomorphi	382.7	Frasnian	372.2	Frasnian	1	1	5	115	Long, J.A. The Rise of Fishes: 500 Million Years of Evolution Baltimore: The Johns Hopkins University Press, 1996. ISBN 0-8018-5438-5
Karelosteus	Chordata	Pteraspidomorphi	382.7	Frasnian	372.2	Frasnian	1	1	5	115	Long, J.A. The Rise of Fishes: 500 Million Years of Evolution Baltimore: The Johns Hopkins University Press, 1996. ISBN 0-8018-5438-5
Pycnosteus	Chordata	Pteraspidomorphi	387.7	Givetian	382.7	Givetian	1	1	5	115	Long, J.A. The Rise of Fishes: 500 Million Years of Evolution Baltimore: The Johns Hopkins University Press, 1996. ISBN 0-8018-5438-5
Yoglinia	Chordata	Pteraspidomorphi	387.7	Givetian	382.7	Givetian	1	1	5	115	Long, J.A. The Rise of Fishes: 500 Million Years of Evolution Baltimore: The Johns Hopkins University Press, 1996. ISBN 0-8018-5438-5
Palaeospondylus	Chordata	Pteraspidomorphi	387.7	Givetian	382.7	Givetian	1	1	5	115	Long, J.A. The Rise of Fishes: 500 Million Years of Evolution Baltimore: The Johns Hopkins University Press, 1996. ISBN 0-8018-5438-5
Schizosteus	Chordata	Pteraspidomorphi	393.3	Eifelian	382.7	Givetian	1	1	5	115	Long, J.A. The Rise of Fishes: 500 Million Years of Evolution Baltimore: The Johns Hopkins University Press, 1996. ISBN 0-8018-5438-5
Neeyambaspis	Chordata	Pteraspidomorphi	393.3	Eifelian	387.7	Eifelian	1	1	5	115	Long, J.A. The Rise of Fishes: 500 Million Years of Evolution Baltimore: The Johns Hopkins University Press, 1996. ISBN 0-8018-5438-5
Pituriaspis	Chordata	Pteraspidomorphi	393.3	Eifelian	387.7	Eifelian	1	1	5	115	Long, J.A. The Rise of Fishes: 500 Million Years of Evolution Baltimore: The Johns Hopkins University Press, 1996. ISBN 0-8018-5438-5
Clydonaspis	Chordata	Pteraspidomorphi	407.6	Emsian	393.3	Emsian	1	1	5	115	Long, J.A. The Rise of Fishes: 500 Million Years of Evolution Baltimore: The Johns Hopkins University Press, 1996. ISBN 0-8018-5438-5
Allocryptaspis	Chordata	Pteraspidomorphi	410.8	Pragian	407.6	Pragian	1	1	5	115	Long, J.A. The Rise of Fishes: 500 Million Years of Evolution Baltimore: The Johns Hopkins University Press, 1996. ISBN 0-8018-5438-5
Angaraspis	Chordata	Pteraspidomorphi	410.8	Pragian	407.6	Pragian	1	1	5	115	Long, J.A. The Rise of Fishes: 500 Million Years of Evolution Baltimore: The Johns Hopkins University Press, 1996. ISBN 0-8018-5438-5
Drepanaspis	Chordata	Pteraspidomorphi	410.8	Pragian	393.3	Emsian	1	1	5	115	Long, J.A. The Rise of Fishes: 500 Million Years of Evolution Baltimore: The Johns Hopkins University Press, 1996. ISBN 0-8018-5438-5
Edaphaspis	Chordata	Pteraspidomorphi	410.8	Pragian	407.6	Pragian	1	1	5	115	Long, J.A. The Rise of Fishes: 500 Million Years of Evolution Baltimore: The Johns Hopkins University Press, 1996. ISBN 0-8018-5438-5
Eglonaspis	Chordata	Pteraspidomorphi	410.8	Pragian	393.3	Emsian	1	1	5	115	Long, J.A. The Rise of Fishes: 500 Million Years of Evolution Baltimore: The Johns Hopkins University Press, 1996. ISBN 0-8018-5438-5
Empedaspis	Chordata	Pteraspidomorphi	410.8	Pragian	407.6	Pragian	1	1	5	115	Long, J.A. The Rise of Fishes: 500 Million Years of Evolution Baltimore: The Johns Hopkins University Press, 1996. ISBN 0-8018-5438-5
Obliaspis	Chordata	Pteraspidomorphi	410.8	Pragian	407.6	Pragian	1	1	5	115	Long, J.A. The Rise of Fishes: 500 Million Years of Evolution Baltimore: The Johns Hopkins University Press, 1996. ISBN 0-8018-5438-5
Pelaspis	Chordata	Pteraspidomorphi	410.8	Pragian	407.6	Pragian	1	1	5	115	Long, J.A. The Rise of Fishes: 500 Million Years of Evolution Baltimore: The Johns Hopkins University Press, 1996. ISBN 0-8018-5438-5
Psephaspis	Chordata	Pteraspidomorphi	410.8	Pragian	393.3	Emsian	1	1	5	115	Long, J.A. The Rise of Fishes: 500 Million Years of Evolution Baltimore: The Johns Hopkins University Press, 1996. ISBN 0-8018-5438-5
Siberiaspis	Chordata	Pteraspidomorphi	410.8	Pragian	407.6	Pragian	1	1	5	115	Long, J.A. The Rise of Fishes: 500 Million Years of Evolution Baltimore: The Johns Hopkins University Press, 1996. ISBN 0-8018-5438-5
Tareyaspis	Chordata	Pteraspidomorphi	410.8	Pragian	407.6	Pragian	1	1	5	115	Long, J.A. The Rise of Fishes: 500 Million Years of Evolution Baltimore: The Johns Hopkins University Press, 1996. ISBN 0-8018-5438-5
Cometicercus	Chordata	Pteraspidomorphi	419.2	Lochkovian	410.8	Lochkovian	1	1	5	115	Long, J.A. The Rise of Fishes: 500 Million Years of Evolution Baltimore: The Johns Hopkins University Press, 1996. ISBN 0-8018-5438-5
Drepanolepis	Chordata	Pteraspidomorphi	419.2	Lochkovian	410.8	Lochkovian	1	1	5	115	Long, J.A. The Rise of Fishes: 500 Million Years of Evolution Baltimore: The Johns Hopkins University Press, 1996. ISBN 0-8018-5438-5
Furcacauda	Chordata	Pteraspidomorphi	419.2	Lochkovian	410.8	Lochkovian	1	1	5	115	Long, J.A. The Rise of Fishes: 500 Million Years of Evolution Baltimore: The Johns Hopkins University Press, 1996. ISBN 0-8018-5438-5
Sphenonectris	Chordata	Pteraspidomorphi	419.2	Lochkovian	410.8	Lochkovian	1	1	5	115	Long, J.A. The Rise of Fishes: 500 Million Years of Evolution Baltimore: The Johns Hopkins University Press, 1996. ISBN 0-8018-5438-5
Canadapteraspis	Chordata	Pteraspidomorphi	419.2	Lochkovian	410.8	Lochkovian	1	1	5	115	Long, J.A. The Rise of Fishes: 500 Million Years of Evolution Baltimore: The Johns Hopkins University Press, 1996. ISBN 0-8018-5438-5
Corveolepis	Chordata	Pteraspidomorphi	419.2	Lochkovian	410.8	Lochkovian	1	1	5	115	Long, J.A. The Rise of Fishes: 500 Million Years of Evolution Baltimore: The Johns Hopkins University Press, 1996. ISBN 0-8018-5438-5
Dinaspidella	Chordata	Pteraspidomorphi	419.2	Lochkovian	410.8	Lochkovian	1	1	5	115	Long, J.A. The Rise of Fishes: 500 Million Years of Evolution Baltimore: The Johns Hopkins University Press, 1996. ISBN 0-8018-5438-5
Irregulariaspis	Chordata	Pteraspidomorphi	419.2	Lochkovian	410.8	Lochkovian	1	1	5	115	Long, J.A. The Rise of Fishes: 500 Million Years of Evolution Baltimore: The Johns Hopkins University Press, 1996. ISBN 0-8018-5438-5
Liliaspis	Chordata	Pteraspidomorphi	419.2	Lochkovian	410.8	Lochkovian	1	1	5	115	Long, J.A. The Rise of Fishes: 500 Million Years of Evolution Baltimore: The Johns Hopkins University Press, 1996. ISBN 0-8018-5438-5
Pionaspis	Chordata	Pteraspidomorphi	419.2	Lochkovian	410.8	Lochkovian	1	1	5	115	Long, J.A. The Rise of Fishes: 500 Million Years of Evolution Baltimore: The Johns Hopkins University Press, 1996. ISBN 0-8018-5438-5
Seretaspis	Chordata	Pteraspidomorphi	419.2	Lochkovian	410.8	Lochkovian	1	1	5	115	Long, J.A. The Rise of Fishes: 500 Million Years of Evolution Baltimore: The Johns Hopkins University Press, 1996. ISBN 0-8018-5438-5
Steinaspis	Chordata	Pteraspidomorphi	419.2	Lochkovian	410.8	Lochkovian	1	1	5	115	Long, J.A. The Rise of Fishes: 500 Million Years of Evolution Baltimore: The Johns Hopkins University Press, 1996. ISBN 0-8018-5438-5
Aserotaspis	Chordata	Pteraspidomorphi	419.2	Lochkovian	410.8	Lochkovian	1	1	5	115	Long, J.A. The Rise of Fishes: 500 Million Years of Evolution Baltimore: The Johns Hopkins University Press, 1996. ISBN 0-8018-5438-5
Superciliaspis	Chordata	Pteraspidomorphi	419.2	Lochkovian	410.8	Lochkovian	1	1	5	115	Long, J.A. The Rise of Fishes: 500 Million Years of Evolution Baltimore: The Johns Hopkins University Press, 1996. ISBN 0-8018-5438-5
Alainaspis	Chordata	Pteraspidomorphi	423	Pridolian	419.2	Pridolian	1	1	5	115	Long, J.A. The Rise of Fishes: 500 Million Years of Evolution Baltimore: The Johns Hopkins University Press, 1996. ISBN 0-8018-5438-5
Americaspis	Chordata	Pteraspidomorphi	423	Pridolian	419.2	Pridolian	1	1	5	115	Long, J.A. The Rise of Fishes: 500 Million Years of Evolution Baltimore: The Johns Hopkins University Press, 1996. ISBN 0-8018-5438-5
Anglaspis	Chordata	Pteraspidomorphi	423	Pridolian	410.8	Lochkovian	1	1	5	115	Long, J.A. The Rise of Fishes: 500 Million Years of Evolution Baltimore: The Johns Hopkins University Press, 1996. ISBN 0-8018-5438-5
Ctenaspis	Chordata	Pteraspidomorphi	423	Pridolian	410.8	Lochkovian	1	1	5	115	Long, J.A. The Rise of Fishes: 500 Million Years of Evolution Baltimore: The Johns Hopkins University Press, 1996. ISBN 0-8018-5438-5
Dikenaspis	Chordata	Pteraspidomorphi	423	Pridolian	419.2	Pridolian	1	1	5	115	Long, J.A. The Rise of Fishes: 500 Million Years of Evolution Baltimore: The Johns Hopkins University Press, 1996. ISBN 0-8018-5438-5
Homaspidella	Chordata	Pteraspidomorphi	423	Pridolian	410.8	Lochkovian	1	1	5	115	Long, J.A. The Rise of Fishes: 500 Million Years of Evolution Baltimore: The Johns Hopkins University Press, 1996. ISBN 0-8018-5438-5
Nahanniaspis	Chordata	Pteraspidomorphi	423	Pridolian	410.8	Lochkovian	1	1	5	115	Long, J.A. The Rise of Fishes: 500 Million Years of Evolution Baltimore: The Johns Hopkins University Press, 1996. ISBN 0-8018-5438-5
Poraspis	Chordata	Pteraspidomorphi	423	Pridolian	410.8	Lochkovian	1	1	5	115	Long, J.A. The Rise of Fishes: 500 Million Years of Evolution Baltimore: The Johns Hopkins University Press, 1996. ISBN 0-8018-5438-5
Ulititaspis	Chordata	Pteraspidomorphi	423	Pridolian	419.2	Pridolian	1	1	5	115	Long, J.A. The Rise of Fishes: 500 Million Years of Evolution Baltimore: The Johns Hopkins University Press, 1996. ISBN 0-8018-5438-5
Corvaspis	Chordata	Pteraspidomorphi	427.4	Gorstian	410.8	Lochkovian	1	1	5	115	Long, J.A. The Rise of Fishes: 500 Million Years of Evolution Baltimore: The Johns Hopkins University Press, 1996. ISBN 0-8018-5438-5
Archegonaspis	Chordata	Pteraspidomorphi	427.4	Gorstian	419.2	Pridolian	1	1	5	115	Long, J.A. The Rise of Fishes: 500 Million Years of Evolution Baltimore: The Johns Hopkins University Press, 1996. ISBN 0-8018-5438-5
Kallostracon	Chordata	Pteraspidomorphi	427.4	Gorstian	410.8	Lochkovian	1	1	5	115	Long, J.A. The Rise of Fishes: 500 Million Years of Evolution Baltimore: The Johns Hopkins University Press, 1996. ISBN 0-8018-5438-5
Pezopallichthyes	Chordata	Pteraspidomorphi	433.4	Sheinwoodian	427.4	Homerian	1	1	5	115	Long, J.A. The Rise of Fishes: 500 Million Years of Evolution Baltimore: The Johns Hopkins University Press, 1996. ISBN 0-8018-5438-5
Ariaspis	Chordata	Pteraspidomorphi	433.4	Sheinwoodian	407.6	Pragian	1	1	5	115	Long, J.A. The Rise of Fishes: 500 Million Years of Evolution Baltimore: The Johns Hopkins University Press, 1996. ISBN 0-8018-5438-5
Asketaspis	Chordata	Pteraspidomorphi	433.4	Sheinwoodian	427.4	Homerian	1	1	5	115	Long, J.A. The Rise of Fishes: 500 Million Years of Evolution Baltimore: The Johns Hopkins University Press, 1996. ISBN 0-8018-5438-5
Athenaegis	Chordata	Pteraspidomorphi	433.4	Sheinwoodian	427.4	Homerian	1	1	5	115	Long, J.A. The Rise of Fishes: 500 Million Years of Evolution Baltimore: The Johns Hopkins University Press, 1996. ISBN 0-8018-5438-5
Kiangsuaspis	Chordata	Pteraspidomorphi	433.4	Sheinwoodian	427.4	Homerian	1	1	5	115	Long, J.A. The Rise of Fishes: 500 Million Years of Evolution Baltimore: The Johns Hopkins University Press, 1996. ISBN 0-8018-5438-5
Pilolepsis	Chordata	Pteraspidomorphi	433.4	Sheinwoodian	427.4	Homerian	1	1	5	115	Long, J.A. The Rise of Fishes: 500 Million Years of Evolution Baltimore: The Johns Hopkins University Press, 1996. ISBN 0-8018-5438-5
Ptomaspis	Chordata	Pteraspidomorphi	433.4	Sheinwoodian	423	Ludfordian	1	1	5	115	Long, J.A. The Rise of Fishes: 500 Million Years of Evolution Baltimore: The Johns Hopkins University Press, 1996. ISBN 0-8018-5438-5
Tolypelepis	Chordata	Pteraspidomorphi	433.4	Sheinwoodian	410.8	Lochkovian	1	1	5	115	Long, J.A. The Rise of Fishes: 500 Million Years of Evolution Baltimore: The Johns Hopkins University Press, 1996. ISBN 0-8018-5438-5
Vernonaspis	Chordata	Pteraspidomorphi	433.4	Sheinwoodian	419.2	Pridolian	1	1	5	115	Long, J.A. The Rise of Fishes: 500 Million Years of Evolution Baltimore: The Johns Hopkins University Press, 1996. ISBN 0-8018-5438-5
Tesakoviaspis	Chordata	Pteraspidomorphi	443.4	Rhuddanian	433.4	Telychian	1	1	5	115	Long, J.A. The Rise of Fishes: 500 Million Years of Evolution Baltimore: The Johns Hopkins University Press, 1996. ISBN 0-8018-5438-5
Astraspis	Chordata	Pteraspidomorphi	458.4	Sandbian	445.2	Katian	1	1	5	115	Long, J.A. The Rise of Fishes: 500 Million Years of Evolution Baltimore: The Johns Hopkins University Press, 1996. ISBN 0-8018-5438-5
Pycnaspis	Chordata	Pteraspidomorphi	458.4	Sandbian	453	Sandbian	1	1	5	115	Long, J.A. The Rise of Fishes: 500 Million Years of Evolution Baltimore: The Johns Hopkins University Press, 1996. ISBN 0-8018-5438-5
Poriferaspis	Chordata	Pteraspidomorphi	470	Dapingian	467.3	Dapingian	1	1	5	115	Long, J.A. The Rise of Fishes: 500 Million Years of Evolution Baltimore: The Johns Hopkins University Press, 1996. ISBN 0-8018-5438-5
Anatolepsis	Chordata	Pteraspidomorphi	477.7	Floian	467.3	Dapingian	1	1	5	115	Long, J.A. The Rise of Fishes: 500 Million Years of Evolution Baltimore: The Johns Hopkins University Press, 1996. ISBN 0-8018-5438-5
Archodus	Chordata	Pteraspidomorphi	477.7	Floian	470	Floian	1	1	5	115	Long, J.A. The Rise of Fishes: 500 Million Years of Evolution Baltimore: The Johns Hopkins University Press, 1996. ISBN 0-8018-5438-5
Palaeodus	Chordata	Pteraspidomorphi	477.7	Floian	470	Floian	1	1	5	115	Long, J.A. The Rise of Fishes: 500 Million Years of Evolution Baltimore: The Johns Hopkins University Press, 1996. ISBN 0-8018-5438-5
Phalaropus	Chordata	Reptilia	5.333	Zanclean	0	Holocene	1	1	5	115	Long, J.A. The Rise of Fishes: 500 Million Years of Evolution Baltimore: The Johns Hopkins University Press, 1996. ISBN 0-8018-5438-5
Stercorarius	Chordata	Reptilia	15.97	Langhian	0	Holocene	1	1	5	115	Long, J.A. The Rise of Fishes: 500 Million Years of Evolution Baltimore: The Johns Hopkins University Press, 1996. ISBN 0-8018-5438-5
Larus	Chordata	Reptilia	23.03	Aquitanian	15.97	Burdigalian	1	1	5	115	Long, J.A. The Rise of Fishes: 500 Million Years of Evolution Baltimore: The Johns Hopkins University Press, 1996. ISBN 0-8018-5438-5
Petralca	Chordata	Reptilia	28.1	Chattian	23.03	Chattian	1	1	5	115	Long, J.A. The Rise of Fishes: 500 Million Years of Evolution Baltimore: The Johns Hopkins University Press, 1996. ISBN 0-8018-5438-5
Scaniornis	Chordata	Reptilia	66	Danian	61.6	Danian	1	1	5	115	Long, J.A. The Rise of Fishes: 500 Million Years of Evolution Baltimore: The Johns Hopkins University Press, 1996. ISBN 0-8018-5438-5
Laornis	Chordata	Reptilia	72.1	Maastrichtian	66	Maastrichtian	1	1	5	115	Long, J.A. The Rise of Fishes: 500 Million Years of Evolution Baltimore: The Johns Hopkins University Press, 1996. ISBN 0-8018-5438-5
Palaeotringa	Chordata	Reptilia	72.1	Maastrichtian	66	Maastrichtian	1	1	5	115	Long, J.A. The Rise of Fishes: 500 Million Years of Evolution Baltimore: The Johns Hopkins University Press, 1996. ISBN 0-8018-5438-5
Graculavus	Chordata	Reptilia	72.1	Maastrichtian	66	Maastrichtian	1	1	5	115	Long, J.A. The Rise of Fishes: 500 Million Years of Evolution Baltimore: The Johns Hopkins University Press, 1996. ISBN 0-8018-5438-5
Telmatornis	Chordata	Reptilia	72.1	Maastrichtian	66	Maastrichtian	1	1	5	115	Long, J.A. The Rise of Fishes: 500 Million Years of Evolution Baltimore: The Johns Hopkins University Press, 1996. ISBN 0-8018-5438-5
Baptornis	Chordata	Reptilia	86.3	Santonian	66	Maastrichtian	1	1	5	115	Long, J.A. The Rise of Fishes: 500 Million Years of Evolution Baltimore: The Johns Hopkins University Press, 1996. ISBN 0-8018-5438-5
Parahesperornis	Chordata	Reptilia	86.3	Santonian	83.6	Santonian	1	1	5	115	Long, J.A. The Rise of Fishes: 500 Million Years of Evolution Baltimore: The Johns Hopkins University Press, 1996. ISBN 0-8018-5438-5
Enaliornis	Chordata	Reptilia	113	Albian	93.3	Cenomanian	1	1	5	115	Long, J.A. The Rise of Fishes: 500 Million Years of Evolution Baltimore: The Johns Hopkins University Press, 1996. ISBN 0-8018-5438-5
Cobitopsis	Chordata	Actinopterygii	33.9	Rupelian	0	Holocene	1	1	5	115	Post, A., 1984. Alepisauridae. p. 494-495. In P.J.P. Whitehead, M.-L. Bauchot, J.-C. Hureau, J. Nielsen and E. Tortonese (eds.) Fishes of the north-eastern Atlantic and the Mediterranean. UNESCO, Paris. Vol. 1., Bambach, R.K., Bush, A.M., & Erwin, D.H. 2007. Autecology and the Filling of Ecospace: Key Metazoan Radiations. Paleontology 50(1):1-22. Data Supplement.., 2007 suppl.
Coahuilites	Mollusca	Cephalopoda	72.1	Maastrichtian	66	Maastrichtian	1	1	5	115	Brusca, RC and GJ Brusca. 2003. Invertebrates. Second Edition. Sinauer. Sunderland, Massachusetts; Bambach, R.K., Bush, A.M., & Erwin, D.H. 2007. Autecology and the Filling of Ecospace: Key Metazoan Radiations. Paleontology 50(1):1-22. Data Supplement.
Neograhamites	Mollusca	Cephalopoda	72.1	Maastrichtian	66	Maastrichtian	1	1	5	115	Brusca, RC and GJ Brusca. 2003. Invertebrates. Second Edition. Sinauer. Sunderland, Massachusetts; Bambach, R.K., Bush, A.M., & Erwin, D.H. 2007. Autecology and the Filling of Ecospace: Key Metazoan Radiations. Paleontology 50(1):1-22. Data Supplement.
Tovebirkelundites	Mollusca	Cephalopoda	72.1	Maastrichtian	66	Maastrichtian	1	1	5	115	Brusca, RC and GJ Brusca. 2003. Invertebrates. Second Edition. Sinauer. Sunderland, Massachusetts; Bambach, R.K., Bush, A.M., & Erwin, D.H. 2007. Autecology and the Filling of Ecospace: Key Metazoan Radiations. Paleontology 50(1):1-22. Data Supplement.
Trachybaculites	Mollusca	Cephalopoda	72.1	Maastrichtian	66	Maastrichtian	1	1	5	115	Brusca, RC and GJ Brusca. 2003. Invertebrates. Second Edition. Sinauer. Sunderland, Massachusetts; Bambach, R.K., Bush, A.M., & Erwin, D.H. 2007. Autecology and the Filling of Ecospace: Key Metazoan Radiations. Paleontology 50(1):1-22. Data Supplement.
Manambolites (Manambolites)	Mollusca	Cephalopoda	72.1	Maastrichtian	66	Maastrichtian	1	1	5	115	Brusca, RC and GJ Brusca. 2003. Invertebrates. Second Edition. Sinauer. Sunderland, Massachusetts; Bambach, R.K., Bush, A.M., & Erwin, D.H. 2007. Autecology and the Filling of Ecospace: Key Metazoan Radiations. Paleontology 50(1):1-22. Data Supplement.
Sphenodiscus	Mollusca	Cephalopoda	72.1	Maastrichtian	66	Maastrichtian	1	1	5	115	Brusca, RC and GJ Brusca. 2003. Invertebrates. Second Edition. Sinauer. Sunderland, Massachusetts; Bambach, R.K., Bush, A.M., & Erwin, D.H. 2007. Autecology and the Filling of Ecospace: Key Metazoan Radiations. Paleontology 50(1):1-22. Data Supplement.
Daradiceras	Mollusca	Cephalopoda	72.1	Maastrichtian	66	Maastrichtian	1	1	5	115	Brusca, RC and GJ Brusca. 2003. Invertebrates. Second Edition. Sinauer. Sunderland, Massachusetts; Bambach, R.K., Bush, A.M., & Erwin, D.H. 2007. Autecology and the Filling of Ecospace: Key Metazoan Radiations. Paleontology 50(1):1-22. Data Supplement.
Indoceras	Mollusca	Cephalopoda	72.1	Maastrichtian	66	Maastrichtian	1	1	5	115	Brusca, RC and GJ Brusca. 2003. Invertebrates. Second Edition. Sinauer. Sunderland, Massachusetts; Bambach, R.K., Bush, A.M., & Erwin, D.H. 2007. Autecology and the Filling of Ecospace: Key Metazoan Radiations. Paleontology 50(1):1-22. Data Supplement.
Brahmaites	Mollusca	Cephalopoda	72.1	Maastrichtian	66	Maastrichtian	1	1	5	115	Brusca, RC and GJ Brusca. 2003. Invertebrates. Second Edition. Sinauer. Sunderland, Massachusetts; Bambach, R.K., Bush, A.M., & Erwin, D.H. 2007. Autecology and the Filling of Ecospace: Key Metazoan Radiations. Paleontology 50(1):1-22. Data Supplement.
Pachydiscus (Neodesmoceras)	Mollusca	Cephalopoda	72.1	Maastrichtian	66	Maastrichtian	1	1	5	115	Brusca, RC and GJ Brusca. 2003. Invertebrates. Second Edition. Sinauer. Sunderland, Massachusetts; Bambach, R.K., Bush, A.M., & Erwin, D.H. 2007. Autecology and the Filling of Ecospace: Key Metazoan Radiations. Paleontology 50(1):1-22. Data Supplement.
Indoscaphites	Mollusca	Cephalopoda	72.1	Maastrichtian	66	Maastrichtian	1	1	5	115	Brusca, RC and GJ Brusca. 2003. Invertebrates. Second Edition. Sinauer. Sunderland, Massachusetts; Bambach, R.K., Bush, A.M., & Erwin, D.H. 2007. Autecology and the Filling of Ecospace: Key Metazoan Radiations. Paleontology 50(1):1-22. Data Supplement.
Acanthoscaphites	Mollusca	Cephalopoda	72.1	Maastrichtian	66	Maastrichtian	1	1	5	115	Brusca, RC and GJ Brusca. 2003. Invertebrates. Second Edition. Sinauer. Sunderland, Massachusetts; Bambach, R.K., Bush, A.M., & Erwin, D.H. 2007. Autecology and the Filling of Ecospace: Key Metazoan Radiations. Paleontology 50(1):1-22. Data Supplement.
Discoscaphites (Discoscaphites)	Mollusca	Cephalopoda	72.1	Maastrichtian	66	Maastrichtian	1	1	5	115	Brusca, RC and GJ Brusca. 2003. Invertebrates. Second Edition. Sinauer. Sunderland, Massachusetts; Bambach, R.K., Bush, A.M., & Erwin, D.H. 2007. Autecology and the Filling of Ecospace: Key Metazoan Radiations. Paleontology 50(1):1-22. Data Supplement.
Ponteixites	Mollusca	Cephalopoda	72.1	Maastrichtian	66	Maastrichtian	1	1	5	115	Brusca, RC and GJ Brusca. 2003. Invertebrates. Second Edition. Sinauer. Sunderland, Massachusetts; Bambach, R.K., Bush, A.M., & Erwin, D.H. 2007. Autecology and the Filling of Ecospace: Key Metazoan Radiations. Paleontology 50(1):1-22. Data Supplement.
Cyrtoptychoceras	Mollusca	Cephalopoda	72.1	Maastrichtian	66	Maastrichtian	1	1	5	115	Brusca, RC and GJ Brusca. 2003. Invertebrates. Second Edition. Sinauer. Sunderland, Massachusetts; Bambach, R.K., Bush, A.M., & Erwin, D.H. 2007. Autecology and the Filling of Ecospace: Key Metazoan Radiations. Paleontology 50(1):1-22. Data Supplement.
Pravitoceras	Mollusca	Cephalopoda	72.1	Maastrichtian	66	Maastrichtian	1	1	5	115	Brusca, RC and GJ Brusca. 2003. Invertebrates. Second Edition. Sinauer. Sunderland, Massachusetts; Bambach, R.K., Bush, A.M., & Erwin, D.H. 2007. Autecology and the Filling of Ecospace: Key Metazoan Radiations. Paleontology 50(1):1-22. Data Supplement.
Eubaculites	Mollusca	Cephalopoda	72.1	Maastrichtian	66	Maastrichtian	1	1	5	115	Brusca, RC and GJ Brusca. 2003. Invertebrates. Second Edition. Sinauer. Sunderland, Massachusetts; Bambach, R.K., Bush, A.M., & Erwin, D.H. 2007. Autecology and the Filling of Ecospace: Key Metazoan Radiations. Paleontology 50(1):1-22. Data Supplement.
Fresvillia	Mollusca	Cephalopoda	72.1	Maastrichtian	66	Maastrichtian	1	1	5	115	Brusca, RC and GJ Brusca. 2003. Invertebrates. Second Edition. Sinauer. Sunderland, Massachusetts; Bambach, R.K., Bush, A.M., & Erwin, D.H. 2007. Autecology and the Filling of Ecospace: Key Metazoan Radiations. Paleontology 50(1):1-22. Data Supplement.
Submortoniceras	Mollusca	Cephalopoda	83.6	Campanian	72.1	Campanian	1	1	5	115	Brusca, RC and GJ Brusca. 2003. Invertebrates. Second Edition. Sinauer. Sunderland, Massachusetts; Bambach, R.K., Bush, A.M., & Erwin, D.H. 2007. Autecology and the Filling of Ecospace: Key Metazoan Radiations. Paleontology 50(1):1-22. Data Supplement.
Manambolites	Mollusca	Cephalopoda	83.6	Campanian	66	Maastrichtian	1	1	5	115	Brusca, RC and GJ Brusca. 2003. Invertebrates. Second Edition. Sinauer. Sunderland, Massachusetts; Bambach, R.K., Bush, A.M., & Erwin, D.H. 2007. Autecology and the Filling of Ecospace: Key Metazoan Radiations. Paleontology 50(1):1-22. Data Supplement.
Grossouvrites	Mollusca	Cephalopoda	83.6	Campanian	66	Maastrichtian	1	1	5	115	Brusca, RC and GJ Brusca. 2003. Invertebrates. Second Edition. Sinauer. Sunderland, Massachusetts; Bambach, R.K., Bush, A.M., & Erwin, D.H. 2007. Autecology and the Filling of Ecospace: Key Metazoan Radiations. Paleontology 50(1):1-22. Data Supplement.
Maorites	Mollusca	Cephalopoda	83.6	Campanian	66	Maastrichtian	1	1	5	115	Brusca, RC and GJ Brusca. 2003. Invertebrates. Second Edition. Sinauer. Sunderland, Massachusetts; Bambach, R.K., Bush, A.M., & Erwin, D.H. 2007. Autecology and the Filling of Ecospace: Key Metazoan Radiations. Paleontology 50(1):1-22. Data Supplement.
Discoscaphites	Mollusca	Cephalopoda	83.6	Campanian	66	Maastrichtian	1	1	5	115	Brusca, RC and GJ Brusca. 2003. Invertebrates. Second Edition. Sinauer. Sunderland, Massachusetts; Bambach, R.K., Bush, A.M., & Erwin, D.H. 2007. Autecology and the Filling of Ecospace: Key Metazoan Radiations. Paleontology 50(1):1-22. Data Supplement.
Jeletzkytes	Mollusca	Cephalopoda	83.6	Campanian	66	Maastrichtian	1	1	5	115	Brusca, RC and GJ Brusca. 2003. Invertebrates. Second Edition. Sinauer. Sunderland, Massachusetts; Bambach, R.K., Bush, A.M., & Erwin, D.H. 2007. Autecology and the Filling of Ecospace: Key Metazoan Radiations. Paleontology 50(1):1-22. Data Supplement.
Trachyscaphites	Mollusca	Cephalopoda	83.6	Campanian	66	Maastrichtian	1	1	5	115	Brusca, RC and GJ Brusca. 2003. Invertebrates. Second Edition. Sinauer. Sunderland, Massachusetts; Bambach, R.K., Bush, A.M., & Erwin, D.H. 2007. Autecology and the Filling of Ecospace: Key Metazoan Radiations. Paleontology 50(1):1-22. Data Supplement.
Lewyites	Mollusca	Cephalopoda	83.6	Campanian	72.1	Campanian	1	1	5	115	Brusca, RC and GJ Brusca. 2003. Invertebrates. Second Edition. Sinauer. Sunderland, Massachusetts; Bambach, R.K., Bush, A.M., & Erwin, D.H. 2007. Autecology and the Filling of Ecospace: Key Metazoan Radiations. Paleontology 50(1):1-22. Data Supplement.
Neancyloceras	Mollusca	Cephalopoda	83.6	Campanian	66	Maastrichtian	1	1	5	115	Brusca, RC and GJ Brusca. 2003. Invertebrates. Second Edition. Sinauer. Sunderland, Massachusetts; Bambach, R.K., Bush, A.M., & Erwin, D.H. 2007. Autecology and the Filling of Ecospace: Key Metazoan Radiations. Paleontology 50(1):1-22. Data Supplement.
Oxybeloceras	Mollusca	Cephalopoda	83.6	Campanian	72.1	Campanian	1	1	5	115	Brusca, RC and GJ Brusca. 2003. Invertebrates. Second Edition. Sinauer. Sunderland, Massachusetts; Bambach, R.K., Bush, A.M., & Erwin, D.H. 2007. Autecology and the Filling of Ecospace: Key Metazoan Radiations. Paleontology 50(1):1-22. Data Supplement.
Anaklinoceras	Mollusca	Cephalopoda	83.6	Campanian	72.1	Campanian	1	1	5	115	Brusca, RC and GJ Brusca. 2003. Invertebrates. Second Edition. Sinauer. Sunderland, Massachusetts; Bambach, R.K., Bush, A.M., & Erwin, D.H. 2007. Autecology and the Filling of Ecospace: Key Metazoan Radiations. Paleontology 50(1):1-22. Data Supplement.
Axonoceras	Mollusca	Cephalopoda	83.6	Campanian	66	Maastrichtian	1	1	5	115	Brusca, RC and GJ Brusca. 2003. Invertebrates. Second Edition. Sinauer. Sunderland, Massachusetts; Bambach, R.K., Bush, A.M., & Erwin, D.H. 2007. Autecology and the Filling of Ecospace: Key Metazoan Radiations. Paleontology 50(1):1-22. Data Supplement.
Cirroceras	Mollusca	Cephalopoda	83.6	Campanian	66	Maastrichtian	1	1	5	115	Brusca, RC and GJ Brusca. 2003. Invertebrates. Second Edition. Sinauer. Sunderland, Massachusetts; Bambach, R.K., Bush, A.M., & Erwin, D.H. 2007. Autecology and the Filling of Ecospace: Key Metazoan Radiations. Paleontology 50(1):1-22. Data Supplement.
Nostoceras	Mollusca	Cephalopoda	83.6	Campanian	66	Maastrichtian	1	1	5	115	Brusca, RC and GJ Brusca. 2003. Invertebrates. Second Edition. Sinauer. Sunderland, Massachusetts; Bambach, R.K., Bush, A.M., & Erwin, D.H. 2007. Autecology and the Filling of Ecospace: Key Metazoan Radiations. Paleontology 50(1):1-22. Data Supplement.
Phylloptychoceras	Mollusca	Cephalopoda	83.6	Campanian	66	Maastrichtian	1	1	5	115	Brusca, RC and GJ Brusca. 2003. Invertebrates. Second Edition. Sinauer. Sunderland, Massachusetts; Bambach, R.K., Bush, A.M., & Erwin, D.H. 2007. Autecology and the Filling of Ecospace: Key Metazoan Radiations. Paleontology 50(1):1-22. Data Supplement.
Jacobites	Mollusca	Cephalopoda	83.6	Campanian	66	Maastrichtian	1	1	5	115	Brusca, RC and GJ Brusca. 2003. Invertebrates. Second Edition. Sinauer. Sunderland, Massachusetts; Bambach, R.K., Bush, A.M., & Erwin, D.H. 2007. Autecology and the Filling of Ecospace: Key Metazoan Radiations. Paleontology 50(1):1-22. Data Supplement.
Diplacmoceras	Mollusca	Cephalopoda	83.6	Campanian	72.1	Campanian	1	1	5	115	Brusca, RC and GJ Brusca. 2003. Invertebrates. Second Edition. Sinauer. Sunderland, Massachusetts; Bambach, R.K., Bush, A.M., & Erwin, D.H. 2007. Autecology and the Filling of Ecospace: Key Metazoan Radiations. Paleontology 50(1):1-22. Data Supplement.
Haresiceras	Mollusca	Cephalopoda	83.6	Campanian	72.1	Campanian	1	1	5	115	Brusca, RC and GJ Brusca. 2003. Invertebrates. Second Edition. Sinauer. Sunderland, Massachusetts; Bambach, R.K., Bush, A.M., & Erwin, D.H. 2007. Autecology and the Filling of Ecospace: Key Metazoan Radiations. Paleontology 50(1):1-22. Data Supplement.
Chesapeakiceras	Mollusca	Cephalopoda	83.6	Campanian	72.1	Campanian	1	1	5	115	Brusca, RC and GJ Brusca. 2003. Invertebrates. Second Edition. Sinauer. Sunderland, Massachusetts; Bambach, R.K., Bush, A.M., & Erwin, D.H. 2007. Autecology and the Filling of Ecospace: Key Metazoan Radiations. Paleontology 50(1):1-22. Data Supplement.
Christophoceras	Mollusca	Cephalopoda	83.6	Campanian	72.1	Campanian	1	1	5	115	Brusca, RC and GJ Brusca. 2003. Invertebrates. Second Edition. Sinauer. Sunderland, Massachusetts; Bambach, R.K., Bush, A.M., & Erwin, D.H. 2007. Autecology and the Filling of Ecospace: Key Metazoan Radiations. Paleontology 50(1):1-22. Data Supplement.
Cobbanoscaphites	Mollusca	Cephalopoda	83.6	Campanian	72.1	Campanian	1	1	5	115	Brusca, RC and GJ Brusca. 2003. Invertebrates. Second Edition. Sinauer. Sunderland, Massachusetts; Bambach, R.K., Bush, A.M., & Erwin, D.H. 2007. Autecology and the Filling of Ecospace: Key Metazoan Radiations. Paleontology 50(1):1-22. Data Supplement.
Epiglyptoxoceras	Mollusca	Cephalopoda	83.6	Campanian	72.1	Campanian	1	1	5	115	Brusca, RC and GJ Brusca. 2003. Invertebrates. Second Edition. Sinauer. Sunderland, Massachusetts; Bambach, R.K., Bush, A.M., & Erwin, D.H. 2007. Autecology and the Filling of Ecospace: Key Metazoan Radiations. Paleontology 50(1):1-22. Data Supplement.
Epigonites	Mollusca	Cephalopoda	83.6	Campanian	72.1	Campanian	1	1	5	115	Brusca, RC and GJ Brusca. 2003. Invertebrates. Second Edition. Sinauer. Sunderland, Massachusetts; Bambach, R.K., Bush, A.M., & Erwin, D.H. 2007. Autecology and the Filling of Ecospace: Key Metazoan Radiations. Paleontology 50(1):1-22. Data Supplement.
Grandidiericeras	Mollusca	Cephalopoda	83.6	Campanian	72.1	Campanian	1	1	5	115	Brusca, RC and GJ Brusca. 2003. Invertebrates. Second Edition. Sinauer. Sunderland, Massachusetts; Bambach, R.K., Bush, A.M., & Erwin, D.H. 2007. Autecology and the Filling of Ecospace: Key Metazoan Radiations. Paleontology 50(1):1-22. Data Supplement.
Haploscaphites	Mollusca	Cephalopoda	83.6	Campanian	72.1	Campanian	1	1	5	115	Brusca, RC and GJ Brusca. 2003. Invertebrates. Second Edition. Sinauer. Sunderland, Massachusetts; Bambach, R.K., Bush, A.M., & Erwin, D.H. 2007. Autecology and the Filling of Ecospace: Key Metazoan Radiations. Paleontology 50(1):1-22. Data Supplement.
Jimenites	Mollusca	Cephalopoda	83.6	Campanian	72.1	Campanian	1	1	5	115	Brusca, RC and GJ Brusca. 2003. Invertebrates. Second Edition. Sinauer. Sunderland, Massachusetts; Bambach, R.K., Bush, A.M., & Erwin, D.H. 2007. Autecology and the Filling of Ecospace: Key Metazoan Radiations. Paleontology 50(1):1-22. Data Supplement.
Neoglytoxoceras	Mollusca	Cephalopoda	83.6	Campanian	72.1	Campanian	1	1	5	115	Brusca, RC and GJ Brusca. 2003. Invertebrates. Second Edition. Sinauer. Sunderland, Massachusetts; Bambach, R.K., Bush, A.M., & Erwin, D.H. 2007. Autecology and the Filling of Ecospace: Key Metazoan Radiations. Paleontology 50(1):1-22. Data Supplement.
Notoceras	Mollusca	Cephalopoda	83.6	Campanian	72.1	Campanian	1	1	5	115	Brusca, RC and GJ Brusca. 2003. Invertebrates. Second Edition. Sinauer. Sunderland, Massachusetts; Bambach, R.K., Bush, A.M., & Erwin, D.H. 2007. Autecology and the Filling of Ecospace: Key Metazoan Radiations. Paleontology 50(1):1-22. Data Supplement.
Praemanambolites	Mollusca	Cephalopoda	83.6	Campanian	72.1	Campanian	1	1	5	115	Brusca, RC and GJ Brusca. 2003. Invertebrates. Second Edition. Sinauer. Sunderland, Massachusetts; Bambach, R.K., Bush, A.M., & Erwin, D.H. 2007. Autecology and the Filling of Ecospace: Key Metazoan Radiations. Paleontology 50(1):1-22. Data Supplement.
Cryptotexanites	Mollusca	Cephalopoda	83.6	Campanian	72.1	Campanian	1	1	5	115	Brusca, RC and GJ Brusca. 2003. Invertebrates. Second Edition. Sinauer. Sunderland, Massachusetts; Bambach, R.K., Bush, A.M., & Erwin, D.H. 2007. Autecology and the Filling of Ecospace: Key Metazoan Radiations. Paleontology 50(1):1-22. Data Supplement.
Libycoceras	Mollusca	Cephalopoda	83.6	Campanian	66	Maastrichtian	1	1	5	115	Brusca, RC and GJ Brusca. 2003. Invertebrates. Second Edition. Sinauer. Sunderland, Massachusetts; Bambach, R.K., Bush, A.M., & Erwin, D.H. 2007. Autecology and the Filling of Ecospace: Key Metazoan Radiations. Paleontology 50(1):1-22. Data Supplement.
Manambolites (Praemanambolites)	Mollusca	Cephalopoda	83.6	Campanian	72.1	Campanian	1	1	5	115	Brusca, RC and GJ Brusca. 2003. Invertebrates. Second Edition. Sinauer. Sunderland, Massachusetts; Bambach, R.K., Bush, A.M., & Erwin, D.H. 2007. Autecology and the Filling of Ecospace: Key Metazoan Radiations. Paleontology 50(1):1-22. Data Supplement.
Patagiosites	Mollusca	Cephalopoda	83.6	Campanian	66	Maastrichtian	1	1	5	115	Brusca, RC and GJ Brusca. 2003. Invertebrates. Second Edition. Sinauer. Sunderland, Massachusetts; Bambach, R.K., Bush, A.M., & Erwin, D.H. 2007. Autecology and the Filling of Ecospace: Key Metazoan Radiations. Paleontology 50(1):1-22. Data Supplement.
Gunnarites	Mollusca	Cephalopoda	83.6	Campanian	66	Maastrichtian	1	1	5	115	Brusca, RC and GJ Brusca. 2003. Invertebrates. Second Edition. Sinauer. Sunderland, Massachusetts; Bambach, R.K., Bush, A.M., & Erwin, D.H. 2007. Autecology and the Filling of Ecospace: Key Metazoan Radiations. Paleontology 50(1):1-22. Data Supplement.
Kossmaticeras (Karapadites)	Mollusca	Cephalopoda	83.6	Campanian	72.1	Campanian	1	1	5	115	Brusca, RC and GJ Brusca. 2003. Invertebrates. Second Edition. Sinauer. Sunderland, Massachusetts; Bambach, R.K., Bush, A.M., & Erwin, D.H. 2007. Autecology and the Filling of Ecospace: Key Metazoan Radiations. Paleontology 50(1):1-22. Data Supplement.
Maorites (Caledonites)	Mollusca	Cephalopoda	83.6	Campanian	83.6	Santonian	1	1	5	115	Brusca, RC and GJ Brusca. 2003. Invertebrates. Second Edition. Sinauer. Sunderland, Massachusetts; Bambach, R.K., Bush, A.M., & Erwin, D.H. 2007. Autecology and the Filling of Ecospace: Key Metazoan Radiations. Paleontology 50(1):1-22. Data Supplement.
Maorites (Maorites)	Mollusca	Cephalopoda	83.6	Campanian	83.6	Santonian	1	1	5	115	Brusca, RC and GJ Brusca. 2003. Invertebrates. Second Edition. Sinauer. Sunderland, Massachusetts; Bambach, R.K., Bush, A.M., & Erwin, D.H. 2007. Autecology and the Filling of Ecospace: Key Metazoan Radiations. Paleontology 50(1):1-22. Data Supplement.
Pseudokossmaticeras	Mollusca	Cephalopoda	83.6	Campanian	66	Maastrichtian	1	1	5	115	Brusca, RC and GJ Brusca. 2003. Invertebrates. Second Edition. Sinauer. Sunderland, Massachusetts; Bambach, R.K., Bush, A.M., & Erwin, D.H. 2007. Autecology and the Filling of Ecospace: Key Metazoan Radiations. Paleontology 50(1):1-22. Data Supplement.
Hoplitoplacenticeras	Mollusca	Cephalopoda	83.6	Campanian	66	Maastrichtian	1	1	5	115	Brusca, RC and GJ Brusca. 2003. Invertebrates. Second Edition. Sinauer. Sunderland, Massachusetts; Bambach, R.K., Bush, A.M., & Erwin, D.H. 2007. Autecology and the Filling of Ecospace: Key Metazoan Radiations. Paleontology 50(1):1-22. Data Supplement.
Metaplacenticeras	Mollusca	Cephalopoda	83.6	Campanian	72.1	Campanian	1	1	5	115	Brusca, RC and GJ Brusca. 2003. Invertebrates. Second Edition. Sinauer. Sunderland, Massachusetts; Bambach, R.K., Bush, A.M., & Erwin, D.H. 2007. Autecology and the Filling of Ecospace: Key Metazoan Radiations. Paleontology 50(1):1-22. Data Supplement.
Meanbites (Australiella)	Mollusca	Cephalopoda	83.6	Campanian	72.1	Campanian	1	1	5	115	Brusca, RC and GJ Brusca. 2003. Invertebrates. Second Edition. Sinauer. Sunderland, Massachusetts; Bambach, R.K., Bush, A.M., & Erwin, D.H. 2007. Autecology and the Filling of Ecospace: Key Metazoan Radiations. Paleontology 50(1):1-22. Data Supplement.
Meanbites (Bererella)	Mollusca	Cephalopoda	83.6	Campanian	72.1	Campanian	1	1	5	115	Brusca, RC and GJ Brusca. 2003. Invertebrates. Second Edition. Sinauer. Sunderland, Massachusetts; Bambach, R.K., Bush, A.M., & Erwin, D.H. 2007. Autecology and the Filling of Ecospace: Key Metazoan Radiations. Paleontology 50(1):1-22. Data Supplement.
Meanbites (Delawarella)	Mollusca	Cephalopoda	83.6	Campanian	72.1	Campanian	1	1	5	115	Brusca, RC and GJ Brusca. 2003. Invertebrates. Second Edition. Sinauer. Sunderland, Massachusetts; Bambach, R.K., Bush, A.M., & Erwin, D.H. 2007. Autecology and the Filling of Ecospace: Key Metazoan Radiations. Paleontology 50(1):1-22. Data Supplement.
Meanbites (Menabites)	Mollusca	Cephalopoda	83.6	Campanian	72.1	Campanian	1	1	5	115	Brusca, RC and GJ Brusca. 2003. Invertebrates. Second Edition. Sinauer. Sunderland, Massachusetts; Bambach, R.K., Bush, A.M., & Erwin, D.H. 2007. Autecology and the Filling of Ecospace: Key Metazoan Radiations. Paleontology 50(1):1-22. Data Supplement.
Neogauthiericeras	Mollusca	Cephalopoda	83.6	Campanian	72.1	Campanian	1	1	5	115	Brusca, RC and GJ Brusca. 2003. Invertebrates. Second Edition. Sinauer. Sunderland, Massachusetts; Bambach, R.K., Bush, A.M., & Erwin, D.H. 2007. Autecology and the Filling of Ecospace: Key Metazoan Radiations. Paleontology 50(1):1-22. Data Supplement.
Coahuilities	Mollusca	Cephalopoda	83.6	Campanian	66	Maastrichtian	1	1	5	115	Brusca, RC and GJ Brusca. 2003. Invertebrates. Second Edition. Sinauer. Sunderland, Massachusetts; Bambach, R.K., Bush, A.M., & Erwin, D.H. 2007. Autecology and the Filling of Ecospace: Key Metazoan Radiations. Paleontology 50(1):1-22. Data Supplement.
Oiophyllites	Mollusca	Cephalopoda	83.6	Campanian	66	Maastrichtian	1	1	5	115	Brusca, RC and GJ Brusca. 2003. Invertebrates. Second Edition. Sinauer. Sunderland, Massachusetts; Bambach, R.K., Bush, A.M., & Erwin, D.H. 2007. Autecology and the Filling of Ecospace: Key Metazoan Radiations. Paleontology 50(1):1-22. Data Supplement.
Grossouvreites	Mollusca	Cephalopoda	83.6	Campanian	83.6	Santonian	1	1	5	115	Brusca, RC and GJ Brusca. 2003. Invertebrates. Second Edition. Sinauer. Sunderland, Massachusetts; Bambach, R.K., Bush, A.M., & Erwin, D.H. 2007. Autecology and the Filling of Ecospace: Key Metazoan Radiations. Paleontology 50(1):1-22. Data Supplement.
Jacobites (Jacobites)	Mollusca	Cephalopoda	83.6	Campanian	83.6	Santonian	1	1	5	115	Brusca, RC and GJ Brusca. 2003. Invertebrates. Second Edition. Sinauer. Sunderland, Massachusetts; Bambach, R.K., Bush, A.M., & Erwin, D.H. 2007. Autecology and the Filling of Ecospace: Key Metazoan Radiations. Paleontology 50(1):1-22. Data Supplement.
Jacobites (Tainuia)	Mollusca	Cephalopoda	83.6	Campanian	83.6	Santonian	1	1	5	115	Brusca, RC and GJ Brusca. 2003. Invertebrates. Second Edition. Sinauer. Sunderland, Massachusetts; Bambach, R.K., Bush, A.M., & Erwin, D.H. 2007. Autecology and the Filling of Ecospace: Key Metazoan Radiations. Paleontology 50(1):1-22. Data Supplement.
Neograhmites	Mollusca	Cephalopoda	83.6	Campanian	83.6	Santonian	1	1	5	115	Brusca, RC and GJ Brusca. 2003. Invertebrates. Second Edition. Sinauer. Sunderland, Massachusetts; Bambach, R.K., Bush, A.M., & Erwin, D.H. 2007. Autecology and the Filling of Ecospace: Key Metazoan Radiations. Paleontology 50(1):1-22. Data Supplement.
Teshioites	Mollusca	Cephalopoda	83.6	Campanian	72.1	Campanian	1	1	5	115	Brusca, RC and GJ Brusca. 2003. Invertebrates. Second Edition. Sinauer. Sunderland, Massachusetts; Bambach, R.K., Bush, A.M., & Erwin, D.H. 2007. Autecology and the Filling of Ecospace: Key Metazoan Radiations. Paleontology 50(1):1-22. Data Supplement.
Urakawites	Mollusca	Cephalopoda	83.6	Campanian	72.1	Campanian	1	1	5	115	Brusca, RC and GJ Brusca. 2003. Invertebrates. Second Edition. Sinauer. Sunderland, Massachusetts; Bambach, R.K., Bush, A.M., & Erwin, D.H. 2007. Autecology and the Filling of Ecospace: Key Metazoan Radiations. Paleontology 50(1):1-22. Data Supplement.
Pachydiscus (Pachydiscus)	Mollusca	Cephalopoda	83.6	Campanian	66	Maastrichtian	1	1	5	115	Brusca, RC and GJ Brusca. 2003. Invertebrates. Second Edition. Sinauer. Sunderland, Massachusetts; Bambach, R.K., Bush, A.M., & Erwin, D.H. 2007. Autecology and the Filling of Ecospace: Key Metazoan Radiations. Paleontology 50(1):1-22. Data Supplement.
Haresiceras (Haresiceras)	Mollusca	Cephalopoda	83.6	Campanian	72.1	Campanian	1	1	5	115	Brusca, RC and GJ Brusca. 2003. Invertebrates. Second Edition. Sinauer. Sunderland, Massachusetts; Bambach, R.K., Bush, A.M., & Erwin, D.H. 2007. Autecology and the Filling of Ecospace: Key Metazoan Radiations. Paleontology 50(1):1-22. Data Supplement.
Parabinneyites	Mollusca	Cephalopoda	83.6	Campanian	72.1	Campanian	1	1	5	115	Brusca, RC and GJ Brusca. 2003. Invertebrates. Second Edition. Sinauer. Sunderland, Massachusetts; Bambach, R.K., Bush, A.M., & Erwin, D.H. 2007. Autecology and the Filling of Ecospace: Key Metazoan Radiations. Paleontology 50(1):1-22. Data Supplement.
Discoscaphites (Trachyscaphites)	Mollusca	Cephalopoda	83.6	Campanian	72.1	Campanian	1	1	5	115	Brusca, RC and GJ Brusca. 2003. Invertebrates. Second Edition. Sinauer. Sunderland, Massachusetts; Bambach, R.K., Bush, A.M., & Erwin, D.H. 2007. Autecology and the Filling of Ecospace: Key Metazoan Radiations. Paleontology 50(1):1-22. Data Supplement.
Hoploscaphites	Mollusca	Cephalopoda	83.6	Campanian	66	Maastrichtian	1	1	5	115	Brusca, RC and GJ Brusca. 2003. Invertebrates. Second Edition. Sinauer. Sunderland, Massachusetts; Bambach, R.K., Bush, A.M., & Erwin, D.H. 2007. Autecology and the Filling of Ecospace: Key Metazoan Radiations. Paleontology 50(1):1-22. Data Supplement.
Rhaeboceras	Mollusca	Cephalopoda	83.6	Campanian	66	Maastrichtian	1	1	5	115	Brusca, RC and GJ Brusca. 2003. Invertebrates. Second Edition. Sinauer. Sunderland, Massachusetts; Bambach, R.K., Bush, A.M., & Erwin, D.H. 2007. Autecology and the Filling of Ecospace: Key Metazoan Radiations. Paleontology 50(1):1-22. Data Supplement.
Astreptoceras	Mollusca	Cephalopoda	83.6	Campanian	72.1	Campanian	1	1	5	115	Brusca, RC and GJ Brusca. 2003. Invertebrates. Second Edition. Sinauer. Sunderland, Massachusetts; Bambach, R.K., Bush, A.M., & Erwin, D.H. 2007. Autecology and the Filling of Ecospace: Key Metazoan Radiations. Paleontology 50(1):1-22. Data Supplement.
Masonites	Mollusca	Cephalopoda	83.6	Campanian	72.1	Campanian	1	1	5	115	Brusca, RC and GJ Brusca. 2003. Invertebrates. Second Edition. Sinauer. Sunderland, Massachusetts; Bambach, R.K., Bush, A.M., & Erwin, D.H. 2007. Autecology and the Filling of Ecospace: Key Metazoan Radiations. Paleontology 50(1):1-22. Data Supplement.
Neancycloceras	Mollusca	Cephalopoda	83.6	Campanian	72.1	Campanian	1	1	5	115	Brusca, RC and GJ Brusca. 2003. Invertebrates. Second Edition. Sinauer. Sunderland, Massachusetts; Bambach, R.K., Bush, A.M., & Erwin, D.H. 2007. Autecology and the Filling of Ecospace: Key Metazoan Radiations. Paleontology 50(1):1-22. Data Supplement.
Ryugasella	Mollusca	Cephalopoda	83.6	Campanian	72.1	Campanian	1	1	5	115	Brusca, RC and GJ Brusca. 2003. Invertebrates. Second Edition. Sinauer. Sunderland, Massachusetts; Bambach, R.K., Bush, A.M., & Erwin, D.H. 2007. Autecology and the Filling of Ecospace: Key Metazoan Radiations. Paleontology 50(1):1-22. Data Supplement.
Smedaliceras	Mollusca	Cephalopoda	83.6	Campanian	72.1	Campanian	1	1	5	115	Brusca, RC and GJ Brusca. 2003. Invertebrates. Second Edition. Sinauer. Sunderland, Massachusetts; Bambach, R.K., Bush, A.M., & Erwin, D.H. 2007. Autecology and the Filling of Ecospace: Key Metazoan Radiations. Paleontology 50(1):1-22. Data Supplement.
Chesapeakella	Mollusca	Cephalopoda	83.6	Campanian	72.1	Campanian	1	1	5	115	Brusca, RC and GJ Brusca. 2003. Invertebrates. Second Edition. Sinauer. Sunderland, Massachusetts; Bambach, R.K., Bush, A.M., & Erwin, D.H. 2007. Autecology and the Filling of Ecospace: Key Metazoan Radiations. Paleontology 50(1):1-22. Data Supplement.
Diplomoceras	Mollusca	Cephalopoda	83.6	Campanian	66	Maastrichtian	1	1	5	115	Brusca, RC and GJ Brusca. 2003. Invertebrates. Second Edition. Sinauer. Sunderland, Massachusetts; Bambach, R.K., Bush, A.M., & Erwin, D.H. 2007. Autecology and the Filling of Ecospace: Key Metazoan Radiations. Paleontology 50(1):1-22. Data Supplement.
Neoglyptoxoceras	Mollusca	Cephalopoda	83.6	Campanian	72.1	Campanian	1	1	5	115	Brusca, RC and GJ Brusca. 2003. Invertebrates. Second Edition. Sinauer. Sunderland, Massachusetts; Bambach, R.K., Bush, A.M., & Erwin, D.H. 2007. Autecology and the Filling of Ecospace: Key Metazoan Radiations. Paleontology 50(1):1-22. Data Supplement.
Polyptychoceras (Phylloptychoceras)	Mollusca	Cephalopoda	83.6	Campanian	72.1	Campanian	1	1	5	115	Brusca, RC and GJ Brusca. 2003. Invertebrates. Second Edition. Sinauer. Sunderland, Massachusetts; Bambach, R.K., Bush, A.M., & Erwin, D.H. 2007. Autecology and the Filling of Ecospace: Key Metazoan Radiations. Paleontology 50(1):1-22. Data Supplement.
Polyptychoceras (Subptychoceras)	Mollusca	Cephalopoda	83.6	Campanian	72.1	Campanian	1	1	5	115	Brusca, RC and GJ Brusca. 2003. Invertebrates. Second Edition. Sinauer. Sunderland, Massachusetts; Bambach, R.K., Bush, A.M., & Erwin, D.H. 2007. Autecology and the Filling of Ecospace: Key Metazoan Radiations. Paleontology 50(1):1-22. Data Supplement.
Pseudoxybeloceras (Lewyites)	Mollusca	Cephalopoda	83.6	Campanian	72.1	Campanian	1	1	5	115	Brusca, RC and GJ Brusca. 2003. Invertebrates. Second Edition. Sinauer. Sunderland, Massachusetts; Bambach, R.K., Bush, A.M., & Erwin, D.H. 2007. Autecology and the Filling of Ecospace: Key Metazoan Radiations. Paleontology 50(1):1-22. Data Supplement.
Solenoceras	Mollusca	Cephalopoda	83.6	Campanian	66	Maastrichtian	1	1	5	115	Brusca, RC and GJ Brusca. 2003. Invertebrates. Second Edition. Sinauer. Sunderland, Massachusetts; Bambach, R.K., Bush, A.M., & Erwin, D.H. 2007. Autecology and the Filling of Ecospace: Key Metazoan Radiations. Paleontology 50(1):1-22. Data Supplement.
Exiteloceras	Mollusca	Cephalopoda	83.6	Campanian	66	Maastrichtian	1	1	5	115	Brusca, RC and GJ Brusca. 2003. Invertebrates. Second Edition. Sinauer. Sunderland, Massachusetts; Bambach, R.K., Bush, A.M., & Erwin, D.H. 2007. Autecology and the Filling of Ecospace: Key Metazoan Radiations. Paleontology 50(1):1-22. Data Supplement.
Jouaniceras (Ainoceras)	Mollusca	Cephalopoda	83.6	Campanian	72.1	Campanian	1	1	5	115	Brusca, RC and GJ Brusca. 2003. Invertebrates. Second Edition. Sinauer. Sunderland, Massachusetts; Bambach, R.K., Bush, A.M., & Erwin, D.H. 2007. Autecology and the Filling of Ecospace: Key Metazoan Radiations. Paleontology 50(1):1-22. Data Supplement.
Nostoceras (Anaklinoceras)	Mollusca	Cephalopoda	83.6	Campanian	72.1	Campanian	1	1	5	115	Brusca, RC and GJ Brusca. 2003. Invertebrates. Second Edition. Sinauer. Sunderland, Massachusetts; Bambach, R.K., Bush, A.M., & Erwin, D.H. 2007. Autecology and the Filling of Ecospace: Key Metazoan Radiations. Paleontology 50(1):1-22. Data Supplement.
Nostoceras (Bostrychoceras)	Mollusca	Cephalopoda	83.6	Campanian	66	Maastrichtian	1	1	5	115	Brusca, RC and GJ Brusca. 2003. Invertebrates. Second Edition. Sinauer. Sunderland, Massachusetts; Bambach, R.K., Bush, A.M., & Erwin, D.H. 2007. Autecology and the Filling of Ecospace: Key Metazoan Radiations. Paleontology 50(1):1-22. Data Supplement.
Nostoceras (Didymoceras)	Mollusca	Cephalopoda	83.6	Campanian	72.1	Campanian	1	1	5	115	Brusca, RC and GJ Brusca. 2003. Invertebrates. Second Edition. Sinauer. Sunderland, Massachusetts; Bambach, R.K., Bush, A.M., & Erwin, D.H. 2007. Autecology and the Filling of Ecospace: Key Metazoan Radiations. Paleontology 50(1):1-22. Data Supplement.
Nostoceras (Planostoceras)	Mollusca	Cephalopoda	83.6	Campanian	72.1	Campanian	1	1	5	115	Brusca, RC and GJ Brusca. 2003. Invertebrates. Second Edition. Sinauer. Sunderland, Massachusetts; Bambach, R.K., Bush, A.M., & Erwin, D.H. 2007. Autecology and the Filling of Ecospace: Key Metazoan Radiations. Paleontology 50(1):1-22. Data Supplement.
Menabites	Mollusca	Cephalopoda	86.3	Santonian	72.1	Campanian	1	1	5	115	Brusca, RC and GJ Brusca. 2003. Invertebrates. Second Edition. Sinauer. Sunderland, Massachusetts; Bambach, R.K., Bush, A.M., & Erwin, D.H. 2007. Autecology and the Filling of Ecospace: Key Metazoan Radiations. Paleontology 50(1):1-22. Data Supplement.
Karapadites	Mollusca	Cephalopoda	86.3	Santonian	72.1	Campanian	1	1	5	115	Brusca, RC and GJ Brusca. 2003. Invertebrates. Second Edition. Sinauer. Sunderland, Massachusetts; Bambach, R.K., Bush, A.M., & Erwin, D.H. 2007. Autecology and the Filling of Ecospace: Key Metazoan Radiations. Paleontology 50(1):1-22. Data Supplement.
Boehmoceras	Mollusca	Cephalopoda	86.3	Santonian	83.6	Santonian	1	1	5	115	Brusca, RC and GJ Brusca. 2003. Invertebrates. Second Edition. Sinauer. Sunderland, Massachusetts; Bambach, R.K., Bush, A.M., & Erwin, D.H. 2007. Autecology and the Filling of Ecospace: Key Metazoan Radiations. Paleontology 50(1):1-22. Data Supplement.
Jouaniceras	Mollusca	Cephalopoda	86.3	Santonian	72.1	Campanian	1	1	5	115	Brusca, RC and GJ Brusca. 2003. Invertebrates. Second Edition. Sinauer. Sunderland, Massachusetts; Bambach, R.K., Bush, A.M., & Erwin, D.H. 2007. Autecology and the Filling of Ecospace: Key Metazoan Radiations. Paleontology 50(1):1-22. Data Supplement.
Pseudoschloenbachia	Mollusca	Cephalopoda	86.3	Santonian	72.1	Campanian	1	1	5	115	Brusca, RC and GJ Brusca. 2003. Invertebrates. Second Edition. Sinauer. Sunderland, Massachusetts; Bambach, R.K., Bush, A.M., & Erwin, D.H. 2007. Autecology and the Filling of Ecospace: Key Metazoan Radiations. Paleontology 50(1):1-22. Data Supplement.
Pachydiscus	Mollusca	Cephalopoda	86.3	Santonian	66	Maastrichtian	1	1	5	115	Brusca, RC and GJ Brusca. 2003. Invertebrates. Second Edition. Sinauer. Sunderland, Massachusetts; Bambach, R.K., Bush, A.M., & Erwin, D.H. 2007. Autecology and the Filling of Ecospace: Key Metazoan Radiations. Paleontology 50(1):1-22. Data Supplement.
Bevahites	Mollusca	Cephalopoda	86.3	Santonian	72.1	Campanian	1	1	5	115	Brusca, RC and GJ Brusca. 2003. Invertebrates. Second Edition. Sinauer. Sunderland, Massachusetts; Bambach, R.K., Bush, A.M., & Erwin, D.H. 2007. Autecology and the Filling of Ecospace: Key Metazoan Radiations. Paleontology 50(1):1-22. Data Supplement.
Bayleites	Mollusca	Cephalopoda	86.3	Santonian	72.1	Campanian	1	1	5	115	Brusca, RC and GJ Brusca. 2003. Invertebrates. Second Edition. Sinauer. Sunderland, Massachusetts; Bambach, R.K., Bush, A.M., & Erwin, D.H. 2007. Autecology and the Filling of Ecospace: Key Metazoan Radiations. Paleontology 50(1):1-22. Data Supplement.
Stantonoceras	Mollusca	Cephalopoda	86.3	Santonian	72.1	Campanian	1	1	5	115	Brusca, RC and GJ Brusca. 2003. Invertebrates. Second Edition. Sinauer. Sunderland, Massachusetts; Bambach, R.K., Bush, A.M., & Erwin, D.H. 2007. Autecology and the Filling of Ecospace: Key Metazoan Radiations. Paleontology 50(1):1-22. Data Supplement.
Billcobbanoceras	Mollusca	Cephalopoda	86.3	Santonian	83.6	Santonian	1	1	5	115	Brusca, RC and GJ Brusca. 2003. Invertebrates. Second Edition. Sinauer. Sunderland, Massachusetts; Bambach, R.K., Bush, A.M., & Erwin, D.H. 2007. Autecology and the Filling of Ecospace: Key Metazoan Radiations. Paleontology 50(1):1-22. Data Supplement.
Fournierella	Mollusca	Cephalopoda	86.3	Santonian	83.6	Santonian	1	1	5	115	Brusca, RC and GJ Brusca. 2003. Invertebrates. Second Edition. Sinauer. Sunderland, Massachusetts; Bambach, R.K., Bush, A.M., & Erwin, D.H. 2007. Autecology and the Filling of Ecospace: Key Metazoan Radiations. Paleontology 50(1):1-22. Data Supplement.
Glyptoceras	Mollusca	Cephalopoda	86.3	Santonian	83.6	Santonian	1	1	5	115	Brusca, RC and GJ Brusca. 2003. Invertebrates. Second Edition. Sinauer. Sunderland, Massachusetts; Bambach, R.K., Bush, A.M., & Erwin, D.H. 2007. Autecology and the Filling of Ecospace: Key Metazoan Radiations. Paleontology 50(1):1-22. Data Supplement.
Hoepenites	Mollusca	Cephalopoda	86.3	Santonian	72.1	Campanian	1	1	5	115	Brusca, RC and GJ Brusca. 2003. Invertebrates. Second Edition. Sinauer. Sunderland, Massachusetts; Bambach, R.K., Bush, A.M., & Erwin, D.H. 2007. Autecology and the Filling of Ecospace: Key Metazoan Radiations. Paleontology 50(1):1-22. Data Supplement.
Lehmaniceras	Mollusca	Cephalopoda	86.3	Santonian	83.6	Santonian	1	1	5	115	Brusca, RC and GJ Brusca. 2003. Invertebrates. Second Edition. Sinauer. Sunderland, Massachusetts; Bambach, R.K., Bush, A.M., & Erwin, D.H. 2007. Autecology and the Filling of Ecospace: Key Metazoan Radiations. Paleontology 50(1):1-22. Data Supplement.
Mancosiceras	Mollusca	Cephalopoda	86.3	Santonian	83.6	Santonian	1	1	5	115	Brusca, RC and GJ Brusca. 2003. Invertebrates. Second Edition. Sinauer. Sunderland, Massachusetts; Bambach, R.K., Bush, A.M., & Erwin, D.H. 2007. Autecology and the Filling of Ecospace: Key Metazoan Radiations. Paleontology 50(1):1-22. Data Supplement.
Neoselwynoceras	Mollusca	Cephalopoda	86.3	Santonian	83.6	Santonian	1	1	5	115	Brusca, RC and GJ Brusca. 2003. Invertebrates. Second Edition. Sinauer. Sunderland, Massachusetts; Bambach, R.K., Bush, A.M., & Erwin, D.H. 2007. Autecology and the Filling of Ecospace: Key Metazoan Radiations. Paleontology 50(1):1-22. Data Supplement.
Parabehavites	Mollusca	Cephalopoda	86.3	Santonian	83.6	Santonian	1	1	5	115	Brusca, RC and GJ Brusca. 2003. Invertebrates. Second Edition. Sinauer. Sunderland, Massachusetts; Bambach, R.K., Bush, A.M., & Erwin, D.H. 2007. Autecology and the Filling of Ecospace: Key Metazoan Radiations. Paleontology 50(1):1-22. Data Supplement.
Praemuniericeras	Mollusca	Cephalopoda	86.3	Santonian	83.6	Santonian	1	1	5	115	Brusca, RC and GJ Brusca. 2003. Invertebrates. Second Edition. Sinauer. Sunderland, Massachusetts; Bambach, R.K., Bush, A.M., & Erwin, D.H. 2007. Autecology and the Filling of Ecospace: Key Metazoan Radiations. Paleontology 50(1):1-22. Data Supplement.
Protexanites (Anatexanites)	Mollusca	Cephalopoda	86.3	Santonian	83.6	Santonian	1	1	5	115	Brusca, RC and GJ Brusca. 2003. Invertebrates. Second Edition. Sinauer. Sunderland, Massachusetts; Bambach, R.K., Bush, A.M., & Erwin, D.H. 2007. Autecology and the Filling of Ecospace: Key Metazoan Radiations. Paleontology 50(1):1-22. Data Supplement.
Submortoniceras (Ankilizatella)	Mollusca	Cephalopoda	86.3	Santonian	72.1	Campanian	1	1	5	115	Brusca, RC and GJ Brusca. 2003. Invertebrates. Second Edition. Sinauer. Sunderland, Massachusetts; Bambach, R.K., Bush, A.M., & Erwin, D.H. 2007. Autecology and the Filling of Ecospace: Key Metazoan Radiations. Paleontology 50(1):1-22. Data Supplement.
Submortoniceras (Submortoniceras)	Mollusca	Cephalopoda	86.3	Santonian	72.1	Campanian	1	1	5	115	Brusca, RC and GJ Brusca. 2003. Invertebrates. Second Edition. Sinauer. Sunderland, Massachusetts; Bambach, R.K., Bush, A.M., & Erwin, D.H. 2007. Autecology and the Filling of Ecospace: Key Metazoan Radiations. Paleontology 50(1):1-22. Data Supplement.
Texanites (Eutexanites)	Mollusca	Cephalopoda	86.3	Santonian	83.6	Santonian	1	1	5	115	Brusca, RC and GJ Brusca. 2003. Invertebrates. Second Edition. Sinauer. Sunderland, Massachusetts; Bambach, R.K., Bush, A.M., & Erwin, D.H. 2007. Autecology and the Filling of Ecospace: Key Metazoan Radiations. Paleontology 50(1):1-22. Data Supplement.
Desmophyllites	Mollusca	Cephalopoda	86.3	Santonian	66	Maastrichtian	1	1	5	115	Brusca, RC and GJ Brusca. 2003. Invertebrates. Second Edition. Sinauer. Sunderland, Massachusetts; Bambach, R.K., Bush, A.M., & Erwin, D.H. 2007. Autecology and the Filling of Ecospace: Key Metazoan Radiations. Paleontology 50(1):1-22. Data Supplement.
Kitchinites	Mollusca	Cephalopoda	86.3	Santonian	66	Maastrichtian	1	1	5	115	Brusca, RC and GJ Brusca. 2003. Invertebrates. Second Edition. Sinauer. Sunderland, Massachusetts; Bambach, R.K., Bush, A.M., & Erwin, D.H. 2007. Autecology and the Filling of Ecospace: Key Metazoan Radiations. Paleontology 50(1):1-22. Data Supplement.
Parapuzosia (Parapuzosia)	Mollusca	Cephalopoda	86.3	Santonian	72.1	Campanian	1	1	5	115	Brusca, RC and GJ Brusca. 2003. Invertebrates. Second Edition. Sinauer. Sunderland, Massachusetts; Bambach, R.K., Bush, A.M., & Erwin, D.H. 2007. Autecology and the Filling of Ecospace: Key Metazoan Radiations. Paleontology 50(1):1-22. Data Supplement.
Behavites	Mollusca	Cephalopoda	86.3	Santonian	72.1	Campanian	1	1	5	115	Brusca, RC and GJ Brusca. 2003. Invertebrates. Second Edition. Sinauer. Sunderland, Massachusetts; Bambach, R.K., Bush, A.M., & Erwin, D.H. 2007. Autecology and the Filling of Ecospace: Key Metazoan Radiations. Paleontology 50(1):1-22. Data Supplement.
Defordiceras	Mollusca	Cephalopoda	86.3	Santonian	83.6	Santonian	1	1	5	115	Brusca, RC and GJ Brusca. 2003. Invertebrates. Second Edition. Sinauer. Sunderland, Massachusetts; Bambach, R.K., Bush, A.M., & Erwin, D.H. 2007. Autecology and the Filling of Ecospace: Key Metazoan Radiations. Paleontology 50(1):1-22. Data Supplement.
Diaziceras	Mollusca	Cephalopoda	86.3	Santonian	72.1	Campanian	1	1	5	115	Brusca, RC and GJ Brusca. 2003. Invertebrates. Second Edition. Sinauer. Sunderland, Massachusetts; Bambach, R.K., Bush, A.M., & Erwin, D.H. 2007. Autecology and the Filling of Ecospace: Key Metazoan Radiations. Paleontology 50(1):1-22. Data Supplement.
Haboroceras	Mollusca	Cephalopoda	86.3	Santonian	72.1	Campanian	1	1	5	115	Brusca, RC and GJ Brusca. 2003. Invertebrates. Second Edition. Sinauer. Sunderland, Massachusetts; Bambach, R.K., Bush, A.M., & Erwin, D.H. 2007. Autecology and the Filling of Ecospace: Key Metazoan Radiations. Paleontology 50(1):1-22. Data Supplement.
Pleurotexanites	Mollusca	Cephalopoda	86.3	Santonian	83.6	Santonian	1	1	5	115	Brusca, RC and GJ Brusca. 2003. Invertebrates. Second Edition. Sinauer. Sunderland, Massachusetts; Bambach, R.K., Bush, A.M., & Erwin, D.H. 2007. Autecology and the Filling of Ecospace: Key Metazoan Radiations. Paleontology 50(1):1-22. Data Supplement.
Texasia	Mollusca	Cephalopoda	86.3	Santonian	72.1	Campanian	1	1	5	115	Brusca, RC and GJ Brusca. 2003. Invertebrates. Second Edition. Sinauer. Sunderland, Massachusetts; Bambach, R.K., Bush, A.M., & Erwin, D.H. 2007. Autecology and the Filling of Ecospace: Key Metazoan Radiations. Paleontology 50(1):1-22. Data Supplement.
Tuberodiscoides	Mollusca	Cephalopoda	86.3	Santonian	83.6	Santonian	1	1	5	115	Brusca, RC and GJ Brusca. 2003. Invertebrates. Second Edition. Sinauer. Sunderland, Massachusetts; Bambach, R.K., Bush, A.M., & Erwin, D.H. 2007. Autecology and the Filling of Ecospace: Key Metazoan Radiations. Paleontology 50(1):1-22. Data Supplement.
Pseudoschloenbachia (Besairiella)	Mollusca	Cephalopoda	86.3	Santonian	72.1	Campanian	1	1	5	115	Brusca, RC and GJ Brusca. 2003. Invertebrates. Second Edition. Sinauer. Sunderland, Massachusetts; Bambach, R.K., Bush, A.M., & Erwin, D.H. 2007. Autecology and the Filling of Ecospace: Key Metazoan Radiations. Paleontology 50(1):1-22. Data Supplement.
Pseudoschloenbachia (Buehrierella)	Mollusca	Cephalopoda	86.3	Santonian	72.1	Campanian	1	1	5	115	Brusca, RC and GJ Brusca. 2003. Invertebrates. Second Edition. Sinauer. Sunderland, Massachusetts; Bambach, R.K., Bush, A.M., & Erwin, D.H. 2007. Autecology and the Filling of Ecospace: Key Metazoan Radiations. Paleontology 50(1):1-22. Data Supplement.
Pseudoschloenbachia (Condamyella)	Mollusca	Cephalopoda	86.3	Santonian	72.1	Campanian	1	1	5	115	Brusca, RC and GJ Brusca. 2003. Invertebrates. Second Edition. Sinauer. Sunderland, Massachusetts; Bambach, R.K., Bush, A.M., & Erwin, D.H. 2007. Autecology and the Filling of Ecospace: Key Metazoan Radiations. Paleontology 50(1):1-22. Data Supplement.
Pseudoschloenbachia (Fournierella)	Mollusca	Cephalopoda	86.3	Santonian	72.1	Campanian	1	1	5	115	Brusca, RC and GJ Brusca. 2003. Invertebrates. Second Edition. Sinauer. Sunderland, Massachusetts; Bambach, R.K., Bush, A.M., & Erwin, D.H. 2007. Autecology and the Filling of Ecospace: Key Metazoan Radiations. Paleontology 50(1):1-22. Data Supplement.
Pseudoschloenbachia (Hirtziella)	Mollusca	Cephalopoda	86.3	Santonian	72.1	Campanian	1	1	5	115	Brusca, RC and GJ Brusca. 2003. Invertebrates. Second Edition. Sinauer. Sunderland, Massachusetts; Bambach, R.K., Bush, A.M., & Erwin, D.H. 2007. Autecology and the Filling of Ecospace: Key Metazoan Radiations. Paleontology 50(1):1-22. Data Supplement.
Pseudoschloenbachia (Hourcqiella)	Mollusca	Cephalopoda	86.3	Santonian	72.1	Campanian	1	1	5	115	Brusca, RC and GJ Brusca. 2003. Invertebrates. Second Edition. Sinauer. Sunderland, Massachusetts; Bambach, R.K., Bush, A.M., & Erwin, D.H. 2007. Autecology and the Filling of Ecospace: Key Metazoan Radiations. Paleontology 50(1):1-22. Data Supplement.
Pseudoschloenbachia (Pseudoschloebachia)	Mollusca	Cephalopoda	86.3	Santonian	72.1	Campanian	1	1	5	115	Brusca, RC and GJ Brusca. 2003. Invertebrates. Second Edition. Sinauer. Sunderland, Massachusetts; Bambach, R.K., Bush, A.M., & Erwin, D.H. 2007. Autecology and the Filling of Ecospace: Key Metazoan Radiations. Paleontology 50(1):1-22. Data Supplement.
Pseudoschloenbachia (Rabenjanaharyella)	Mollusca	Cephalopoda	86.3	Santonian	72.1	Campanian	1	1	5	115	Brusca, RC and GJ Brusca. 2003. Invertebrates. Second Edition. Sinauer. Sunderland, Massachusetts; Bambach, R.K., Bush, A.M., & Erwin, D.H. 2007. Autecology and the Filling of Ecospace: Key Metazoan Radiations. Paleontology 50(1):1-22. Data Supplement.
Pseudoschloenbachia (Rabiella)	Mollusca	Cephalopoda	86.3	Santonian	72.1	Campanian	1	1	5	115	Brusca, RC and GJ Brusca. 2003. Invertebrates. Second Edition. Sinauer. Sunderland, Massachusetts; Bambach, R.K., Bush, A.M., & Erwin, D.H. 2007. Autecology and the Filling of Ecospace: Key Metazoan Radiations. Paleontology 50(1):1-22. Data Supplement.
Pseudoschloenbachia (Vendegiesiella)	Mollusca	Cephalopoda	86.3	Santonian	72.1	Campanian	1	1	5	115	Brusca, RC and GJ Brusca. 2003. Invertebrates. Second Edition. Sinauer. Sunderland, Massachusetts; Bambach, R.K., Bush, A.M., & Erwin, D.H. 2007. Autecology and the Filling of Ecospace: Key Metazoan Radiations. Paleontology 50(1):1-22. Data Supplement.
Canadoceras	Mollusca	Cephalopoda	86.3	Santonian	66	Maastrichtian	1	1	5	115	Brusca, RC and GJ Brusca. 2003. Invertebrates. Second Edition. Sinauer. Sunderland, Massachusetts; Bambach, R.K., Bush, A.M., & Erwin, D.H. 2007. Autecology and the Filling of Ecospace: Key Metazoan Radiations. Paleontology 50(1):1-22. Data Supplement.
Menuites	Mollusca	Cephalopoda	86.3	Santonian	66	Maastrichtian	1	1	5	115	Brusca, RC and GJ Brusca. 2003. Invertebrates. Second Edition. Sinauer. Sunderland, Massachusetts; Bambach, R.K., Bush, A.M., & Erwin, D.H. 2007. Autecology and the Filling of Ecospace: Key Metazoan Radiations. Paleontology 50(1):1-22. Data Supplement.
Argentoscaphites	Mollusca	Cephalopoda	86.3	Santonian	72.1	Campanian	1	1	5	115	Brusca, RC and GJ Brusca. 2003. Invertebrates. Second Edition. Sinauer. Sunderland, Massachusetts; Bambach, R.K., Bush, A.M., & Erwin, D.H. 2007. Autecology and the Filling of Ecospace: Key Metazoan Radiations. Paleontology 50(1):1-22. Data Supplement.
Desmoscaphites	Mollusca	Cephalopoda	86.3	Santonian	72.1	Campanian	1	1	5	115	Brusca, RC and GJ Brusca. 2003. Invertebrates. Second Edition. Sinauer. Sunderland, Massachusetts; Bambach, R.K., Bush, A.M., & Erwin, D.H. 2007. Autecology and the Filling of Ecospace: Key Metazoan Radiations. Paleontology 50(1):1-22. Data Supplement.
Haresiceras (Manioceras)	Mollusca	Cephalopoda	86.3	Santonian	83.6	Santonian	1	1	5	115	Brusca, RC and GJ Brusca. 2003. Invertebrates. Second Edition. Sinauer. Sunderland, Massachusetts; Bambach, R.K., Bush, A.M., & Erwin, D.H. 2007. Autecology and the Filling of Ecospace: Key Metazoan Radiations. Paleontology 50(1):1-22. Data Supplement.
Bochmoceras	Mollusca	Cephalopoda	86.3	Santonian	83.6	Santonian	1	1	5	115	Brusca, RC and GJ Brusca. 2003. Invertebrates. Second Edition. Sinauer. Sunderland, Massachusetts; Bambach, R.K., Bush, A.M., & Erwin, D.H. 2007. Autecology and the Filling of Ecospace: Key Metazoan Radiations. Paleontology 50(1):1-22. Data Supplement.
Hyphantoceras (Madagascarites)	Mollusca	Cephalopoda	86.3	Santonian	83.6	Santonian	1	1	5	115	Brusca, RC and GJ Brusca. 2003. Invertebrates. Second Edition. Sinauer. Sunderland, Massachusetts; Bambach, R.K., Bush, A.M., & Erwin, D.H. 2007. Autecology and the Filling of Ecospace: Key Metazoan Radiations. Paleontology 50(1):1-22. Data Supplement.
Didymoceras	Mollusca	Cephalopoda	86.3	Santonian	66	Maastrichtian	1	1	5	115	Brusca, RC and GJ Brusca. 2003. Invertebrates. Second Edition. Sinauer. Sunderland, Massachusetts; Bambach, R.K., Bush, A.M., & Erwin, D.H. 2007. Autecology and the Filling of Ecospace: Key Metazoan Radiations. Paleontology 50(1):1-22. Data Supplement.
Jouaniceras (Jouaniceras)	Mollusca	Cephalopoda	86.3	Santonian	83.6	Santonian	1	1	5	115	Brusca, RC and GJ Brusca. 2003. Invertebrates. Second Edition. Sinauer. Sunderland, Massachusetts; Bambach, R.K., Bush, A.M., & Erwin, D.H. 2007. Autecology and the Filling of Ecospace: Key Metazoan Radiations. Paleontology 50(1):1-22. Data Supplement.
Vertebrites	Mollusca	Cephalopoda	86.3	Santonian	66	Maastrichtian	1	1	5	115	Brusca, RC and GJ Brusca. 2003. Invertebrates. Second Edition. Sinauer. Sunderland, Massachusetts; Bambach, R.K., Bush, A.M., & Erwin, D.H. 2007. Autecology and the Filling of Ecospace: Key Metazoan Radiations. Paleontology 50(1):1-22. Data Supplement.
Pseudophyllites	Mollusca	Cephalopoda	86.3	Santonian	66	Maastrichtian	1	1	5	115	Brusca, RC and GJ Brusca. 2003. Invertebrates. Second Edition. Sinauer. Sunderland, Massachusetts; Bambach, R.K., Bush, A.M., & Erwin, D.H. 2007. Autecology and the Filling of Ecospace: Key Metazoan Radiations. Paleontology 50(1):1-22. Data Supplement.
Saghalinites	Mollusca	Cephalopoda	86.3	Santonian	66	Maastrichtian	1	1	5	115	Brusca, RC and GJ Brusca. 2003. Invertebrates. Second Edition. Sinauer. Sunderland, Massachusetts; Bambach, R.K., Bush, A.M., & Erwin, D.H. 2007. Autecology and the Filling of Ecospace: Key Metazoan Radiations. Paleontology 50(1):1-22. Data Supplement.
Forresteria	Mollusca	Cephalopoda	89.8	Coniacian	86.3	Coniacian	1	1	5	115	Brusca, RC and GJ Brusca. 2003. Invertebrates. Second Edition. Sinauer. Sunderland, Massachusetts; Bambach, R.K., Bush, A.M., & Erwin, D.H. 2007. Autecology and the Filling of Ecospace: Key Metazoan Radiations. Paleontology 50(1):1-22. Data Supplement.
Zuluiceras	Mollusca	Cephalopoda	89.8	Coniacian	86.3	Coniacian	1	1	5	115	Brusca, RC and GJ Brusca. 2003. Invertebrates. Second Edition. Sinauer. Sunderland, Massachusetts; Bambach, R.K., Bush, A.M., & Erwin, D.H. 2007. Autecology and the Filling of Ecospace: Key Metazoan Radiations. Paleontology 50(1):1-22. Data Supplement.
Peroniceras	Mollusca	Cephalopoda	89.8	Coniacian	83.6	Santonian	1	1	5	115	Brusca, RC and GJ Brusca. 2003. Invertebrates. Second Edition. Sinauer. Sunderland, Massachusetts; Bambach, R.K., Bush, A.M., & Erwin, D.H. 2007. Autecology and the Filling of Ecospace: Key Metazoan Radiations. Paleontology 50(1):1-22. Data Supplement.
Solgerites	Mollusca	Cephalopoda	89.8	Coniacian	86.3	Coniacian	1	1	5	115	Brusca, RC and GJ Brusca. 2003. Invertebrates. Second Edition. Sinauer. Sunderland, Massachusetts; Bambach, R.K., Bush, A.M., & Erwin, D.H. 2007. Autecology and the Filling of Ecospace: Key Metazoan Radiations. Paleontology 50(1):1-22. Data Supplement.
Texanites	Mollusca	Cephalopoda	89.8	Coniacian	72.1	Campanian	1	1	5	115	Brusca, RC and GJ Brusca. 2003. Invertebrates. Second Edition. Sinauer. Sunderland, Massachusetts; Bambach, R.K., Bush, A.M., & Erwin, D.H. 2007. Autecology and the Filling of Ecospace: Key Metazoan Radiations. Paleontology 50(1):1-22. Data Supplement.
Polyptychoceras	Mollusca	Cephalopoda	89.8	Coniacian	66	Maastrichtian	1	1	5	115	Brusca, RC and GJ Brusca. 2003. Invertebrates. Second Edition. Sinauer. Sunderland, Massachusetts; Bambach, R.K., Bush, A.M., & Erwin, D.H. 2007. Autecology and the Filling of Ecospace: Key Metazoan Radiations. Paleontology 50(1):1-22. Data Supplement.
Ankinatsytes	Mollusca	Cephalopoda	89.8	Coniacian	86.3	Coniacian	1	1	5	115	Brusca, RC and GJ Brusca. 2003. Invertebrates. Second Edition. Sinauer. Sunderland, Massachusetts; Bambach, R.K., Bush, A.M., & Erwin, D.H. 2007. Autecology and the Filling of Ecospace: Key Metazoan Radiations. Paleontology 50(1):1-22. Data Supplement.
Anapachydiscus	Mollusca	Cephalopoda	89.8	Coniacian	66	Maastrichtian	1	1	5	115	Brusca, RC and GJ Brusca. 2003. Invertebrates. Second Edition. Sinauer. Sunderland, Massachusetts; Bambach, R.K., Bush, A.M., & Erwin, D.H. 2007. Autecology and the Filling of Ecospace: Key Metazoan Radiations. Paleontology 50(1):1-22. Data Supplement.
Eupachydiscus	Mollusca	Cephalopoda	89.8	Coniacian	72.1	Campanian	1	1	5	115	Brusca, RC and GJ Brusca. 2003. Invertebrates. Second Edition. Sinauer. Sunderland, Massachusetts; Bambach, R.K., Bush, A.M., & Erwin, D.H. 2007. Autecology and the Filling of Ecospace: Key Metazoan Radiations. Paleontology 50(1):1-22. Data Supplement.
Pseudoplacenticeras	Mollusca	Cephalopoda	89.8	Coniacian	86.3	Coniacian	1	1	5	115	Brusca, RC and GJ Brusca. 2003. Invertebrates. Second Edition. Sinauer. Sunderland, Massachusetts; Bambach, R.K., Bush, A.M., & Erwin, D.H. 2007. Autecology and the Filling of Ecospace: Key Metazoan Radiations. Paleontology 50(1):1-22. Data Supplement.
Metatissotia	Mollusca	Cephalopoda	89.8	Coniacian	86.3	Coniacian	1	1	5	115	Brusca, RC and GJ Brusca. 2003. Invertebrates. Second Edition. Sinauer. Sunderland, Massachusetts; Bambach, R.K., Bush, A.M., & Erwin, D.H. 2007. Autecology and the Filling of Ecospace: Key Metazoan Radiations. Paleontology 50(1):1-22. Data Supplement.
Anascaphites	Mollusca	Cephalopoda	89.8	Coniacian	86.3	Coniacian	1	1	5	115	Brusca, RC and GJ Brusca. 2003. Invertebrates. Second Edition. Sinauer. Sunderland, Massachusetts; Bambach, R.K., Bush, A.M., & Erwin, D.H. 2007. Autecology and the Filling of Ecospace: Key Metazoan Radiations. Paleontology 50(1):1-22. Data Supplement.
Andersonites	Mollusca	Cephalopoda	89.8	Coniacian	86.3	Coniacian	1	1	5	115	Brusca, RC and GJ Brusca. 2003. Invertebrates. Second Edition. Sinauer. Sunderland, Massachusetts; Bambach, R.K., Bush, A.M., & Erwin, D.H. 2007. Autecology and the Filling of Ecospace: Key Metazoan Radiations. Paleontology 50(1):1-22. Data Supplement.
Damesiceras	Mollusca	Cephalopoda	89.8	Coniacian	86.3	Coniacian	1	1	5	115	Brusca, RC and GJ Brusca. 2003. Invertebrates. Second Edition. Sinauer. Sunderland, Massachusetts; Bambach, R.K., Bush, A.M., & Erwin, D.H. 2007. Autecology and the Filling of Ecospace: Key Metazoan Radiations. Paleontology 50(1):1-22. Data Supplement.
Eboroceras	Mollusca	Cephalopoda	89.8	Coniacian	86.3	Coniacian	1	1	5	115	Brusca, RC and GJ Brusca. 2003. Invertebrates. Second Edition. Sinauer. Sunderland, Massachusetts; Bambach, R.K., Bush, A.M., & Erwin, D.H. 2007. Autecology and the Filling of Ecospace: Key Metazoan Radiations. Paleontology 50(1):1-22. Data Supplement.
Parabevalites	Mollusca	Cephalopoda	89.8	Coniacian	86.3	Coniacian	1	1	5	115	Brusca, RC and GJ Brusca. 2003. Invertebrates. Second Edition. Sinauer. Sunderland, Massachusetts; Bambach, R.K., Bush, A.M., & Erwin, D.H. 2007. Autecology and the Filling of Ecospace: Key Metazoan Radiations. Paleontology 50(1):1-22. Data Supplement.
Sornayceras	Mollusca	Cephalopoda	89.8	Coniacian	86.3	Coniacian	1	1	5	115	Brusca, RC and GJ Brusca. 2003. Invertebrates. Second Edition. Sinauer. Sunderland, Massachusetts; Bambach, R.K., Bush, A.M., & Erwin, D.H. 2007. Autecology and the Filling of Ecospace: Key Metazoan Radiations. Paleontology 50(1):1-22. Data Supplement.
Subbarroisiceras	Mollusca	Cephalopoda	89.8	Coniacian	86.3	Coniacian	1	1	5	115	Brusca, RC and GJ Brusca. 2003. Invertebrates. Second Edition. Sinauer. Sunderland, Massachusetts; Bambach, R.K., Bush, A.M., & Erwin, D.H. 2007. Autecology and the Filling of Ecospace: Key Metazoan Radiations. Paleontology 50(1):1-22. Data Supplement.
Subtissotia	Mollusca	Cephalopoda	89.8	Coniacian	86.3	Coniacian	1	1	5	115	Brusca, RC and GJ Brusca. 2003. Invertebrates. Second Edition. Sinauer. Sunderland, Massachusetts; Bambach, R.K., Bush, A.M., & Erwin, D.H. 2007. Autecology and the Filling of Ecospace: Key Metazoan Radiations. Paleontology 50(1):1-22. Data Supplement.
Tongoboroceras	Mollusca	Cephalopoda	89.8	Coniacian	86.3	Coniacian	1	1	5	115	Brusca, RC and GJ Brusca. 2003. Invertebrates. Second Edition. Sinauer. Sunderland, Massachusetts; Bambach, R.K., Bush, A.M., & Erwin, D.H. 2007. Autecology and the Filling of Ecospace: Key Metazoan Radiations. Paleontology 50(1):1-22. Data Supplement.
Buchiceras	Mollusca	Cephalopoda	89.8	Coniacian	86.3	Coniacian	1	1	5	115	Brusca, RC and GJ Brusca. 2003. Invertebrates. Second Edition. Sinauer. Sunderland, Massachusetts; Bambach, R.K., Bush, A.M., & Erwin, D.H. 2007. Autecology and the Filling of Ecospace: Key Metazoan Radiations. Paleontology 50(1):1-22. Data Supplement.
Codazziceras	Mollusca	Cephalopoda	89.8	Coniacian	86.3	Coniacian	1	1	5	115	Brusca, RC and GJ Brusca. 2003. Invertebrates. Second Edition. Sinauer. Sunderland, Massachusetts; Bambach, R.K., Bush, A.M., & Erwin, D.H. 2007. Autecology and the Filling of Ecospace: Key Metazoan Radiations. Paleontology 50(1):1-22. Data Supplement.
Barroisiceras	Mollusca	Cephalopoda	89.8	Coniacian	86.3	Coniacian	1	1	5	115	Brusca, RC and GJ Brusca. 2003. Invertebrates. Second Edition. Sinauer. Sunderland, Massachusetts; Bambach, R.K., Bush, A.M., & Erwin, D.H. 2007. Autecology and the Filling of Ecospace: Key Metazoan Radiations. Paleontology 50(1):1-22. Data Supplement.
Forresteria (Forresteria)	Mollusca	Cephalopoda	89.8	Coniacian	86.3	Coniacian	1	1	5	115	Brusca, RC and GJ Brusca. 2003. Invertebrates. Second Edition. Sinauer. Sunderland, Massachusetts; Bambach, R.K., Bush, A.M., & Erwin, D.H. 2007. Autecology and the Filling of Ecospace: Key Metazoan Radiations. Paleontology 50(1):1-22. Data Supplement.
Forresteria (Harleites)	Mollusca	Cephalopoda	89.8	Coniacian	86.3	Coniacian	1	1	5	115	Brusca, RC and GJ Brusca. 2003. Invertebrates. Second Edition. Sinauer. Sunderland, Massachusetts; Bambach, R.K., Bush, A.M., & Erwin, D.H. 2007. Autecology and the Filling of Ecospace: Key Metazoan Radiations. Paleontology 50(1):1-22. Data Supplement.
Gauthiericeras	Mollusca	Cephalopoda	89.8	Coniacian	86.3	Coniacian	1	1	5	115	Brusca, RC and GJ Brusca. 2003. Invertebrates. Second Edition. Sinauer. Sunderland, Massachusetts; Bambach, R.K., Bush, A.M., & Erwin, D.H. 2007. Autecology and the Filling of Ecospace: Key Metazoan Radiations. Paleontology 50(1):1-22. Data Supplement.
Paratexanites	Mollusca	Cephalopoda	89.8	Coniacian	83.6	Santonian	1	1	5	115	Brusca, RC and GJ Brusca. 2003. Invertebrates. Second Edition. Sinauer. Sunderland, Massachusetts; Bambach, R.K., Bush, A.M., & Erwin, D.H. 2007. Autecology and the Filling of Ecospace: Key Metazoan Radiations. Paleontology 50(1):1-22. Data Supplement.
Peroniceras (Peroniceras)	Mollusca	Cephalopoda	89.8	Coniacian	86.3	Coniacian	1	1	5	115	Brusca, RC and GJ Brusca. 2003. Invertebrates. Second Edition. Sinauer. Sunderland, Massachusetts; Bambach, R.K., Bush, A.M., & Erwin, D.H. 2007. Autecology and the Filling of Ecospace: Key Metazoan Radiations. Paleontology 50(1):1-22. Data Supplement.
Peroniceras (Zuluiceras)	Mollusca	Cephalopoda	89.8	Coniacian	86.3	Coniacian	1	1	5	115	Brusca, RC and GJ Brusca. 2003. Invertebrates. Second Edition. Sinauer. Sunderland, Massachusetts; Bambach, R.K., Bush, A.M., & Erwin, D.H. 2007. Autecology and the Filling of Ecospace: Key Metazoan Radiations. Paleontology 50(1):1-22. Data Supplement.
Protexanites (Miotexanites)	Mollusca	Cephalopoda	89.8	Coniacian	83.6	Santonian	1	1	5	115	Brusca, RC and GJ Brusca. 2003. Invertebrates. Second Edition. Sinauer. Sunderland, Massachusetts; Bambach, R.K., Bush, A.M., & Erwin, D.H. 2007. Autecology and the Filling of Ecospace: Key Metazoan Radiations. Paleontology 50(1):1-22. Data Supplement.
Protexanites (Protexanites)	Mollusca	Cephalopoda	89.8	Coniacian	83.6	Santonian	1	1	5	115	Brusca, RC and GJ Brusca. 2003. Invertebrates. Second Edition. Sinauer. Sunderland, Massachusetts; Bambach, R.K., Bush, A.M., & Erwin, D.H. 2007. Autecology and the Filling of Ecospace: Key Metazoan Radiations. Paleontology 50(1):1-22. Data Supplement.
Reginaites	Mollusca	Cephalopoda	89.8	Coniacian	72.1	Campanian	1	1	5	115	Brusca, RC and GJ Brusca. 2003. Invertebrates. Second Edition. Sinauer. Sunderland, Massachusetts; Bambach, R.K., Bush, A.M., & Erwin, D.H. 2007. Autecology and the Filling of Ecospace: Key Metazoan Radiations. Paleontology 50(1):1-22. Data Supplement.
Texanites (Plesiotexanites)	Mollusca	Cephalopoda	89.8	Coniacian	72.1	Campanian	1	1	5	115	Brusca, RC and GJ Brusca. 2003. Invertebrates. Second Edition. Sinauer. Sunderland, Massachusetts; Bambach, R.K., Bush, A.M., & Erwin, D.H. 2007. Autecology and the Filling of Ecospace: Key Metazoan Radiations. Paleontology 50(1):1-22. Data Supplement.
Texanites (Texanites)	Mollusca	Cephalopoda	89.8	Coniacian	72.1	Campanian	1	1	5	115	Brusca, RC and GJ Brusca. 2003. Invertebrates. Second Edition. Sinauer. Sunderland, Massachusetts; Bambach, R.K., Bush, A.M., & Erwin, D.H. 2007. Autecology and the Filling of Ecospace: Key Metazoan Radiations. Paleontology 50(1):1-22. Data Supplement.
Yabeiceras	Mollusca	Cephalopoda	89.8	Coniacian	86.3	Coniacian	1	1	5	115	Brusca, RC and GJ Brusca. 2003. Invertebrates. Second Edition. Sinauer. Sunderland, Massachusetts; Bambach, R.K., Bush, A.M., & Erwin, D.H. 2007. Autecology and the Filling of Ecospace: Key Metazoan Radiations. Paleontology 50(1):1-22. Data Supplement.
Eulophoceras	Mollusca	Cephalopoda	89.8	Coniacian	72.1	Campanian	1	1	5	115	Brusca, RC and GJ Brusca. 2003. Invertebrates. Second Edition. Sinauer. Sunderland, Massachusetts; Bambach, R.K., Bush, A.M., & Erwin, D.H. 2007. Autecology and the Filling of Ecospace: Key Metazoan Radiations. Paleontology 50(1):1-22. Data Supplement.
Hauericeras	Mollusca	Cephalopoda	89.8	Coniacian	66	Maastrichtian	1	1	5	115	Brusca, RC and GJ Brusca. 2003. Invertebrates. Second Edition. Sinauer. Sunderland, Massachusetts; Bambach, R.K., Bush, A.M., & Erwin, D.H. 2007. Autecology and the Filling of Ecospace: Key Metazoan Radiations. Paleontology 50(1):1-22. Data Supplement.
Onitshoceras	Mollusca	Cephalopoda	89.8	Coniacian	86.3	Coniacian	1	1	5	115	Brusca, RC and GJ Brusca. 2003. Invertebrates. Second Edition. Sinauer. Sunderland, Massachusetts; Bambach, R.K., Bush, A.M., & Erwin, D.H. 2007. Autecology and the Filling of Ecospace: Key Metazoan Radiations. Paleontology 50(1):1-22. Data Supplement.
Parapuzosia (Grandidiericeras)	Mollusca	Cephalopoda	89.8	Coniacian	72.1	Campanian	1	1	5	115	Brusca, RC and GJ Brusca. 2003. Invertebrates. Second Edition. Sinauer. Sunderland, Massachusetts; Bambach, R.K., Bush, A.M., & Erwin, D.H. 2007. Autecology and the Filling of Ecospace: Key Metazoan Radiations. Paleontology 50(1):1-22. Data Supplement.
Aneuretoceras	Mollusca	Cephalopoda	89.8	Coniacian	86.3	Coniacian	1	1	5	115	Brusca, RC and GJ Brusca. 2003. Invertebrates. Second Edition. Sinauer. Sunderland, Massachusetts; Bambach, R.K., Bush, A.M., & Erwin, D.H. 2007. Autecology and the Filling of Ecospace: Key Metazoan Radiations. Paleontology 50(1):1-22. Data Supplement.
Ishikariceras	Mollusca	Cephalopoda	89.8	Coniacian	86.3	Coniacian	1	1	5	115	Brusca, RC and GJ Brusca. 2003. Invertebrates. Second Edition. Sinauer. Sunderland, Massachusetts; Bambach, R.K., Bush, A.M., & Erwin, D.H. 2007. Autecology and the Filling of Ecospace: Key Metazoan Radiations. Paleontology 50(1):1-22. Data Supplement.
Pseudobarroisiceras	Mollusca	Cephalopoda	89.8	Coniacian	86.3	Coniacian	1	1	5	115	Brusca, RC and GJ Brusca. 2003. Invertebrates. Second Edition. Sinauer. Sunderland, Massachusetts; Bambach, R.K., Bush, A.M., & Erwin, D.H. 2007. Autecology and the Filling of Ecospace: Key Metazoan Radiations. Paleontology 50(1):1-22. Data Supplement.
Lenticeras	Mollusca	Cephalopoda	89.8	Coniacian	83.6	Santonian	1	1	5	115	Brusca, RC and GJ Brusca. 2003. Invertebrates. Second Edition. Sinauer. Sunderland, Massachusetts; Bambach, R.K., Bush, A.M., & Erwin, D.H. 2007. Autecology and the Filling of Ecospace: Key Metazoan Radiations. Paleontology 50(1):1-22. Data Supplement.
Paralenticeras	Mollusca	Cephalopoda	89.8	Coniacian	83.6	Santonian	1	1	5	115	Brusca, RC and GJ Brusca. 2003. Invertebrates. Second Edition. Sinauer. Sunderland, Massachusetts; Bambach, R.K., Bush, A.M., & Erwin, D.H. 2007. Autecology and the Filling of Ecospace: Key Metazoan Radiations. Paleontology 50(1):1-22. Data Supplement.
Hemitissotia	Mollusca	Cephalopoda	89.8	Coniacian	86.3	Coniacian	1	1	5	115	Brusca, RC and GJ Brusca. 2003. Invertebrates. Second Edition. Sinauer. Sunderland, Massachusetts; Bambach, R.K., Bush, A.M., & Erwin, D.H. 2007. Autecology and the Filling of Ecospace: Key Metazoan Radiations. Paleontology 50(1):1-22. Data Supplement.
Paratissotia	Mollusca	Cephalopoda	89.8	Coniacian	86.3	Coniacian	1	1	5	115	Brusca, RC and GJ Brusca. 2003. Invertebrates. Second Edition. Sinauer. Sunderland, Massachusetts; Bambach, R.K., Bush, A.M., & Erwin, D.H. 2007. Autecology and the Filling of Ecospace: Key Metazoan Radiations. Paleontology 50(1):1-22. Data Supplement.
Tissotia (Subtissotia)	Mollusca	Cephalopoda	89.8	Coniacian	86.3	Coniacian	1	1	5	115	Brusca, RC and GJ Brusca. 2003. Invertebrates. Second Edition. Sinauer. Sunderland, Massachusetts; Bambach, R.K., Bush, A.M., & Erwin, D.H. 2007. Autecology and the Filling of Ecospace: Key Metazoan Radiations. Paleontology 50(1):1-22. Data Supplement.
Tissotia (Tissotia)	Mollusca	Cephalopoda	89.8	Coniacian	86.3	Coniacian	1	1	5	115	Brusca, RC and GJ Brusca. 2003. Invertebrates. Second Edition. Sinauer. Sunderland, Massachusetts; Bambach, R.K., Bush, A.M., & Erwin, D.H. 2007. Autecology and the Filling of Ecospace: Key Metazoan Radiations. Paleontology 50(1):1-22. Data Supplement.
Tissotia	Mollusca	Cephalopoda	89.8	Coniacian	83.6	Santonian	1	1	5	115	Brusca, RC and GJ Brusca. 2003. Invertebrates. Second Edition. Sinauer. Sunderland, Massachusetts; Bambach, R.K., Bush, A.M., & Erwin, D.H. 2007. Autecology and the Filling of Ecospace: Key Metazoan Radiations. Paleontology 50(1):1-22. Data Supplement.
Tissotioides	Mollusca	Cephalopoda	89.8	Coniacian	86.3	Coniacian	1	1	5	115	Brusca, RC and GJ Brusca. 2003. Invertebrates. Second Edition. Sinauer. Sunderland, Massachusetts; Bambach, R.K., Bush, A.M., & Erwin, D.H. 2007. Autecology and the Filling of Ecospace: Key Metazoan Radiations. Paleontology 50(1):1-22. Data Supplement.
Natalites (Natalites)	Mollusca	Cephalopoda	89.8	Coniacian	72.1	Campanian	1	1	5	115	Brusca, RC and GJ Brusca. 2003. Invertebrates. Second Edition. Sinauer. Sunderland, Massachusetts; Bambach, R.K., Bush, A.M., & Erwin, D.H. 2007. Autecology and the Filling of Ecospace: Key Metazoan Radiations. Paleontology 50(1):1-22. Data Supplement.
Muniericeras	Mollusca	Cephalopoda	89.8	Coniacian	83.6	Santonian	1	1	5	115	Brusca, RC and GJ Brusca. 2003. Invertebrates. Second Edition. Sinauer. Sunderland, Massachusetts; Bambach, R.K., Bush, A.M., & Erwin, D.H. 2007. Autecology and the Filling of Ecospace: Key Metazoan Radiations. Paleontology 50(1):1-22. Data Supplement.
Menabonites	Mollusca	Cephalopoda	89.8	Coniacian	86.3	Coniacian	1	1	5	115	Brusca, RC and GJ Brusca. 2003. Invertebrates. Second Edition. Sinauer. Sunderland, Massachusetts; Bambach, R.K., Bush, A.M., & Erwin, D.H. 2007. Autecology and the Filling of Ecospace: Key Metazoan Radiations. Paleontology 50(1):1-22. Data Supplement.
Pachydiscoides	Mollusca	Cephalopoda	89.8	Coniacian	83.6	Santonian	1	1	5	115	Brusca, RC and GJ Brusca. 2003. Invertebrates. Second Edition. Sinauer. Sunderland, Massachusetts; Bambach, R.K., Bush, A.M., & Erwin, D.H. 2007. Autecology and the Filling of Ecospace: Key Metazoan Radiations. Paleontology 50(1):1-22. Data Supplement.
Nowakites	Mollusca	Cephalopoda	89.8	Coniacian	83.6	Santonian	1	1	5	115	Brusca, RC and GJ Brusca. 2003. Invertebrates. Second Edition. Sinauer. Sunderland, Massachusetts; Bambach, R.K., Bush, A.M., & Erwin, D.H. 2007. Autecology and the Filling of Ecospace: Key Metazoan Radiations. Paleontology 50(1):1-22. Data Supplement.
Clioscaphites	Mollusca	Cephalopoda	89.8	Coniacian	72.1	Campanian	1	1	5	115	Brusca, RC and GJ Brusca. 2003. Invertebrates. Second Edition. Sinauer. Sunderland, Massachusetts; Bambach, R.K., Bush, A.M., & Erwin, D.H. 2007. Autecology and the Filling of Ecospace: Key Metazoan Radiations. Paleontology 50(1):1-22. Data Supplement.
Rhyoptychoceras	Mollusca	Cephalopoda	89.8	Coniacian	86.3	Coniacian	1	1	5	115	Brusca, RC and GJ Brusca. 2003. Invertebrates. Second Edition. Sinauer. Sunderland, Massachusetts; Bambach, R.K., Bush, A.M., & Erwin, D.H. 2007. Autecology and the Filling of Ecospace: Key Metazoan Radiations. Paleontology 50(1):1-22. Data Supplement.
Phlycticrioceras	Mollusca	Cephalopoda	89.8	Coniacian	86.3	Coniacian	1	1	5	115	Brusca, RC and GJ Brusca. 2003. Invertebrates. Second Edition. Sinauer. Sunderland, Massachusetts; Bambach, R.K., Bush, A.M., & Erwin, D.H. 2007. Autecology and the Filling of Ecospace: Key Metazoan Radiations. Paleontology 50(1):1-22. Data Supplement.
Pseudobaculites	Mollusca	Cephalopoda	89.8	Coniacian	72.1	Campanian	1	1	5	115	Brusca, RC and GJ Brusca. 2003. Invertebrates. Second Edition. Sinauer. Sunderland, Massachusetts; Bambach, R.K., Bush, A.M., & Erwin, D.H. 2007. Autecology and the Filling of Ecospace: Key Metazoan Radiations. Paleontology 50(1):1-22. Data Supplement.
Polyptychoceras (Polyptychoceras)	Mollusca	Cephalopoda	89.8	Coniacian	72.1	Campanian	1	1	5	115	Brusca, RC and GJ Brusca. 2003. Invertebrates. Second Edition. Sinauer. Sunderland, Massachusetts; Bambach, R.K., Bush, A.M., & Erwin, D.H. 2007. Autecology and the Filling of Ecospace: Key Metazoan Radiations. Paleontology 50(1):1-22. Data Supplement.
Pseudoxybeloceras (Parasolenoceras)	Mollusca	Cephalopoda	89.8	Coniacian	72.1	Campanian	1	1	5	115	Brusca, RC and GJ Brusca. 2003. Invertebrates. Second Edition. Sinauer. Sunderland, Massachusetts; Bambach, R.K., Bush, A.M., & Erwin, D.H. 2007. Autecology and the Filling of Ecospace: Key Metazoan Radiations. Paleontology 50(1):1-22. Data Supplement.
Nostoceras (Yezoceras)	Mollusca	Cephalopoda	89.8	Coniacian	86.3	Coniacian	1	1	5	115	Brusca, RC and GJ Brusca. 2003. Invertebrates. Second Edition. Sinauer. Sunderland, Massachusetts; Bambach, R.K., Bush, A.M., & Erwin, D.H. 2007. Autecology and the Filling of Ecospace: Key Metazoan Radiations. Paleontology 50(1):1-22. Data Supplement.
Tridenticeras	Mollusca	Cephalopoda	89.8	Coniacian	86.3	Coniacian	1	1	5	115	Brusca, RC and GJ Brusca. 2003. Invertebrates. Second Edition. Sinauer. Sunderland, Massachusetts; Bambach, R.K., Bush, A.M., & Erwin, D.H. 2007. Autecology and the Filling of Ecospace: Key Metazoan Radiations. Paleontology 50(1):1-22. Data Supplement.
Schindewolfites	Mollusca	Cephalopoda	93.3	Turonian	89.8	Turonian	1	1	5	115	Brusca, RC and GJ Brusca. 2003. Invertebrates. Second Edition. Sinauer. Sunderland, Massachusetts; Bambach, R.K., Bush, A.M., & Erwin, D.H. 2007. Autecology and the Filling of Ecospace: Key Metazoan Radiations. Paleontology 50(1):1-22. Data Supplement.
Spathites	Mollusca	Cephalopoda	93.3	Turonian	89.8	Turonian	1	1	5	115	Brusca, RC and GJ Brusca. 2003. Invertebrates. Second Edition. Sinauer. Sunderland, Massachusetts; Bambach, R.K., Bush, A.M., & Erwin, D.H. 2007. Autecology and the Filling of Ecospace: Key Metazoan Radiations. Paleontology 50(1):1-22. Data Supplement.
Coilopoceras	Mollusca	Cephalopoda	93.3	Turonian	89.8	Turonian	1	1	5	115	Brusca, RC and GJ Brusca. 2003. Invertebrates. Second Edition. Sinauer. Sunderland, Massachusetts; Bambach, R.K., Bush, A.M., & Erwin, D.H. 2007. Autecology and the Filling of Ecospace: Key Metazoan Radiations. Paleontology 50(1):1-22. Data Supplement.
Selwynoceras	Mollusca	Cephalopoda	93.3	Turonian	89.8	Turonian	1	1	5	115	Brusca, RC and GJ Brusca. 2003. Invertebrates. Second Edition. Sinauer. Sunderland, Massachusetts; Bambach, R.K., Bush, A.M., & Erwin, D.H. 2007. Autecology and the Filling of Ecospace: Key Metazoan Radiations. Paleontology 50(1):1-22. Data Supplement.
Prionocycloceras	Mollusca	Cephalopoda	93.3	Turonian	86.3	Coniacian	1	1	5	115	Brusca, RC and GJ Brusca. 2003. Invertebrates. Second Edition. Sinauer. Sunderland, Massachusetts; Bambach, R.K., Bush, A.M., & Erwin, D.H. 2007. Autecology and the Filling of Ecospace: Key Metazoan Radiations. Paleontology 50(1):1-22. Data Supplement.
Germariceras	Mollusca	Cephalopoda	93.3	Turonian	89.8	Turonian	1	1	5	115	Brusca, RC and GJ Brusca. 2003. Invertebrates. Second Edition. Sinauer. Sunderland, Massachusetts; Bambach, R.K., Bush, A.M., & Erwin, D.H. 2007. Autecology and the Filling of Ecospace: Key Metazoan Radiations. Paleontology 50(1):1-22. Data Supplement.
Protexanites	Mollusca	Cephalopoda	93.3	Turonian	83.6	Santonian	1	1	5	115	Brusca, RC and GJ Brusca. 2003. Invertebrates. Second Edition. Sinauer. Sunderland, Massachusetts; Bambach, R.K., Bush, A.M., & Erwin, D.H. 2007. Autecology and the Filling of Ecospace: Key Metazoan Radiations. Paleontology 50(1):1-22. Data Supplement.
Bauchioceras	Mollusca	Cephalopoda	93.3	Turonian	89.8	Turonian	1	1	5	115	Brusca, RC and GJ Brusca. 2003. Invertebrates. Second Edition. Sinauer. Sunderland, Massachusetts; Bambach, R.K., Bush, A.M., & Erwin, D.H. 2007. Autecology and the Filling of Ecospace: Key Metazoan Radiations. Paleontology 50(1):1-22. Data Supplement.
Choffaticeras	Mollusca	Cephalopoda	93.3	Turonian	89.8	Turonian	1	1	5	115	Brusca, RC and GJ Brusca. 2003. Invertebrates. Second Edition. Sinauer. Sunderland, Massachusetts; Bambach, R.K., Bush, A.M., & Erwin, D.H. 2007. Autecology and the Filling of Ecospace: Key Metazoan Radiations. Paleontology 50(1):1-22. Data Supplement.
Imlayiceras	Mollusca	Cephalopoda	93.3	Turonian	89.8	Turonian	1	1	5	115	Brusca, RC and GJ Brusca. 2003. Invertebrates. Second Edition. Sinauer. Sunderland, Massachusetts; Bambach, R.K., Bush, A.M., & Erwin, D.H. 2007. Autecology and the Filling of Ecospace: Key Metazoan Radiations. Paleontology 50(1):1-22. Data Supplement.
Nannovascoceras	Mollusca	Cephalopoda	93.3	Turonian	89.8	Turonian	1	1	5	115	Brusca, RC and GJ Brusca. 2003. Invertebrates. Second Edition. Sinauer. Sunderland, Massachusetts; Bambach, R.K., Bush, A.M., & Erwin, D.H. 2007. Autecology and the Filling of Ecospace: Key Metazoan Radiations. Paleontology 50(1):1-22. Data Supplement.
Pseudoneoptychites	Mollusca	Cephalopoda	93.3	Turonian	89.8	Turonian	1	1	5	115	Brusca, RC and GJ Brusca. 2003. Invertebrates. Second Edition. Sinauer. Sunderland, Massachusetts; Bambach, R.K., Bush, A.M., & Erwin, D.H. 2007. Autecology and the Filling of Ecospace: Key Metazoan Radiations. Paleontology 50(1):1-22. Data Supplement.
Mesopuzosia	Mollusca	Cephalopoda	93.3	Turonian	72.1	Campanian	1	1	5	115	Brusca, RC and GJ Brusca. 2003. Invertebrates. Second Edition. Sinauer. Sunderland, Massachusetts; Bambach, R.K., Bush, A.M., & Erwin, D.H. 2007. Autecology and the Filling of Ecospace: Key Metazoan Radiations. Paleontology 50(1):1-22. Data Supplement.
Kossmaticeras	Mollusca	Cephalopoda	93.3	Turonian	66	Maastrichtian	1	1	5	115	Brusca, RC and GJ Brusca. 2003. Invertebrates. Second Edition. Sinauer. Sunderland, Massachusetts; Bambach, R.K., Bush, A.M., & Erwin, D.H. 2007. Autecology and the Filling of Ecospace: Key Metazoan Radiations. Paleontology 50(1):1-22. Data Supplement.
Hyphantoceras	Mollusca	Cephalopoda	93.3	Turonian	72.1	Campanian	1	1	5	115	Brusca, RC and GJ Brusca. 2003. Invertebrates. Second Edition. Sinauer. Sunderland, Massachusetts; Bambach, R.K., Bush, A.M., & Erwin, D.H. 2007. Autecology and the Filling of Ecospace: Key Metazoan Radiations. Paleontology 50(1):1-22. Data Supplement.
Pseudoxybeloceras	Mollusca	Cephalopoda	93.3	Turonian	72.1	Campanian	1	1	5	115	Brusca, RC and GJ Brusca. 2003. Invertebrates. Second Edition. Sinauer. Sunderland, Massachusetts; Bambach, R.K., Bush, A.M., & Erwin, D.H. 2007. Autecology and the Filling of Ecospace: Key Metazoan Radiations. Paleontology 50(1):1-22. Data Supplement.
Eubostrychoceras	Mollusca	Cephalopoda	93.3	Turonian	72.1	Campanian	1	1	5	115	Brusca, RC and GJ Brusca. 2003. Invertebrates. Second Edition. Sinauer. Sunderland, Massachusetts; Bambach, R.K., Bush, A.M., & Erwin, D.H. 2007. Autecology and the Filling of Ecospace: Key Metazoan Radiations. Paleontology 50(1):1-22. Data Supplement.
Quitmannites	Mollusca	Cephalopoda	93.3	Turonian	89.8	Turonian	1	1	5	115	Brusca, RC and GJ Brusca. 2003. Invertebrates. Second Edition. Sinauer. Sunderland, Massachusetts; Bambach, R.K., Bush, A.M., & Erwin, D.H. 2007. Autecology and the Filling of Ecospace: Key Metazoan Radiations. Paleontology 50(1):1-22. Data Supplement.
Pseudopuzosia	Mollusca	Cephalopoda	93.3	Turonian	89.8	Turonian	1	1	5	115	Brusca, RC and GJ Brusca. 2003. Invertebrates. Second Edition. Sinauer. Sunderland, Massachusetts; Bambach, R.K., Bush, A.M., & Erwin, D.H. 2007. Autecology and the Filling of Ecospace: Key Metazoan Radiations. Paleontology 50(1):1-22. Data Supplement.
Glebosoceras	Mollusca	Cephalopoda	93.3	Turonian	89.8	Turonian	1	1	5	115	Brusca, RC and GJ Brusca. 2003. Invertebrates. Second Edition. Sinauer. Sunderland, Massachusetts; Bambach, R.K., Bush, A.M., & Erwin, D.H. 2007. Autecology and the Filling of Ecospace: Key Metazoan Radiations. Paleontology 50(1):1-22. Data Supplement.
Berrosiceras	Mollusca	Cephalopoda	93.3	Turonian	89.8	Turonian	1	1	5	115	Brusca, RC and GJ Brusca. 2003. Invertebrates. Second Edition. Sinauer. Sunderland, Massachusetts; Bambach, R.K., Bush, A.M., & Erwin, D.H. 2007. Autecology and the Filling of Ecospace: Key Metazoan Radiations. Paleontology 50(1):1-22. Data Supplement.
Betyokites	Mollusca	Cephalopoda	93.3	Turonian	89.8	Turonian	1	1	5	115	Brusca, RC and GJ Brusca. 2003. Invertebrates. Second Edition. Sinauer. Sunderland, Massachusetts; Bambach, R.K., Bush, A.M., & Erwin, D.H. 2007. Autecology and the Filling of Ecospace: Key Metazoan Radiations. Paleontology 50(1):1-22. Data Supplement.
Coloradoscaphites	Mollusca	Cephalopoda	93.3	Turonian	86.3	Coniacian	1	1	5	115	Brusca, RC and GJ Brusca. 2003. Invertebrates. Second Edition. Sinauer. Sunderland, Massachusetts; Bambach, R.K., Bush, A.M., & Erwin, D.H. 2007. Autecology and the Filling of Ecospace: Key Metazoan Radiations. Paleontology 50(1):1-22. Data Supplement.
Hourcquia	Mollusca	Cephalopoda	93.3	Turonian	86.3	Coniacian	1	1	5	115	Brusca, RC and GJ Brusca. 2003. Invertebrates. Second Edition. Sinauer. Sunderland, Massachusetts; Bambach, R.K., Bush, A.M., & Erwin, D.H. 2007. Autecology and the Filling of Ecospace: Key Metazoan Radiations. Paleontology 50(1):1-22. Data Supplement.
Pseudoaspidoceras	Mollusca	Cephalopoda	93.3	Turonian	89.8	Turonian	1	1	5	115	Brusca, RC and GJ Brusca. 2003. Invertebrates. Second Edition. Sinauer. Sunderland, Massachusetts; Bambach, R.K., Bush, A.M., & Erwin, D.H. 2007. Autecology and the Filling of Ecospace: Key Metazoan Radiations. Paleontology 50(1):1-22. Data Supplement.
Rhampidoceras	Mollusca	Cephalopoda	93.3	Turonian	89.8	Turonian	1	1	5	115	Brusca, RC and GJ Brusca. 2003. Invertebrates. Second Edition. Sinauer. Sunderland, Massachusetts; Bambach, R.K., Bush, A.M., & Erwin, D.H. 2007. Autecology and the Filling of Ecospace: Key Metazoan Radiations. Paleontology 50(1):1-22. Data Supplement.
Yokoyamaceras	Mollusca	Cephalopoda	93.3	Turonian	86.3	Coniacian	1	1	5	115	Brusca, RC and GJ Brusca. 2003. Invertebrates. Second Edition. Sinauer. Sunderland, Massachusetts; Bambach, R.K., Bush, A.M., & Erwin, D.H. 2007. Autecology and the Filling of Ecospace: Key Metazoan Radiations. Paleontology 50(1):1-22. Data Supplement.
Mammites	Mollusca	Cephalopoda	93.3	Turonian	89.8	Turonian	1	1	5	115	Brusca, RC and GJ Brusca. 2003. Invertebrates. Second Edition. Sinauer. Sunderland, Massachusetts; Bambach, R.K., Bush, A.M., & Erwin, D.H. 2007. Autecology and the Filling of Ecospace: Key Metazoan Radiations. Paleontology 50(1):1-22. Data Supplement.
Mitonia	Mollusca	Cephalopoda	93.3	Turonian	89.8	Turonian	1	1	5	115	Brusca, RC and GJ Brusca. 2003. Invertebrates. Second Edition. Sinauer. Sunderland, Massachusetts; Bambach, R.K., Bush, A.M., & Erwin, D.H. 2007. Autecology and the Filling of Ecospace: Key Metazoan Radiations. Paleontology 50(1):1-22. Data Supplement.
Morrowites	Mollusca	Cephalopoda	93.3	Turonian	89.8	Turonian	1	1	5	115	Brusca, RC and GJ Brusca. 2003. Invertebrates. Second Edition. Sinauer. Sunderland, Massachusetts; Bambach, R.K., Bush, A.M., & Erwin, D.H. 2007. Autecology and the Filling of Ecospace: Key Metazoan Radiations. Paleontology 50(1):1-22. Data Supplement.
Nebraskites	Mollusca	Cephalopoda	93.3	Turonian	89.8	Turonian	1	1	5	115	Brusca, RC and GJ Brusca. 2003. Invertebrates. Second Edition. Sinauer. Sunderland, Massachusetts; Bambach, R.K., Bush, A.M., & Erwin, D.H. 2007. Autecology and the Filling of Ecospace: Key Metazoan Radiations. Paleontology 50(1):1-22. Data Supplement.
Quitmaniceras	Mollusca	Cephalopoda	93.3	Turonian	89.8	Turonian	1	1	5	115	Brusca, RC and GJ Brusca. 2003. Invertebrates. Second Edition. Sinauer. Sunderland, Massachusetts; Bambach, R.K., Bush, A.M., & Erwin, D.H. 2007. Autecology and the Filling of Ecospace: Key Metazoan Radiations. Paleontology 50(1):1-22. Data Supplement.
Rhamphidoceras	Mollusca	Cephalopoda	93.3	Turonian	89.8	Turonian	1	1	5	115	Brusca, RC and GJ Brusca. 2003. Invertebrates. Second Edition. Sinauer. Sunderland, Massachusetts; Bambach, R.K., Bush, A.M., & Erwin, D.H. 2007. Autecology and the Filling of Ecospace: Key Metazoan Radiations. Paleontology 50(1):1-22. Data Supplement.
Romaniceras (Neomphaloceras)	Mollusca	Cephalopoda	93.3	Turonian	89.8	Turonian	1	1	5	115	Brusca, RC and GJ Brusca. 2003. Invertebrates. Second Edition. Sinauer. Sunderland, Massachusetts; Bambach, R.K., Bush, A.M., & Erwin, D.H. 2007. Autecology and the Filling of Ecospace: Key Metazoan Radiations. Paleontology 50(1):1-22. Data Supplement.
Romaniceras (Obiraceras)	Mollusca	Cephalopoda	93.3	Turonian	89.8	Turonian	1	1	5	115	Brusca, RC and GJ Brusca. 2003. Invertebrates. Second Edition. Sinauer. Sunderland, Massachusetts; Bambach, R.K., Bush, A.M., & Erwin, D.H. 2007. Autecology and the Filling of Ecospace: Key Metazoan Radiations. Paleontology 50(1):1-22. Data Supplement.
Romaniceras (Romaniceras)	Mollusca	Cephalopoda	93.3	Turonian	89.8	Turonian	1	1	5	115	Brusca, RC and GJ Brusca. 2003. Invertebrates. Second Edition. Sinauer. Sunderland, Massachusetts; Bambach, R.K., Bush, A.M., & Erwin, D.H. 2007. Autecology and the Filling of Ecospace: Key Metazoan Radiations. Paleontology 50(1):1-22. Data Supplement.
Romaniceras (Shuparoceras)	Mollusca	Cephalopoda	93.3	Turonian	89.8	Turonian	1	1	5	115	Brusca, RC and GJ Brusca. 2003. Invertebrates. Second Edition. Sinauer. Sunderland, Massachusetts; Bambach, R.K., Bush, A.M., & Erwin, D.H. 2007. Autecology and the Filling of Ecospace: Key Metazoan Radiations. Paleontology 50(1):1-22. Data Supplement.
Romaniceras (Yubariceras)	Mollusca	Cephalopoda	93.3	Turonian	89.8	Turonian	1	1	5	115	Brusca, RC and GJ Brusca. 2003. Invertebrates. Second Edition. Sinauer. Sunderland, Massachusetts; Bambach, R.K., Bush, A.M., & Erwin, D.H. 2007. Autecology and the Filling of Ecospace: Key Metazoan Radiations. Paleontology 50(1):1-22. Data Supplement.
Spathites (Ingridella)	Mollusca	Cephalopoda	93.3	Turonian	89.8	Turonian	1	1	5	115	Brusca, RC and GJ Brusca. 2003. Invertebrates. Second Edition. Sinauer. Sunderland, Massachusetts; Bambach, R.K., Bush, A.M., & Erwin, D.H. 2007. Autecology and the Filling of Ecospace: Key Metazoan Radiations. Paleontology 50(1):1-22. Data Supplement.
Spathites (Jeanrogericeras)	Mollusca	Cephalopoda	93.3	Turonian	89.8	Turonian	1	1	5	115	Brusca, RC and GJ Brusca. 2003. Invertebrates. Second Edition. Sinauer. Sunderland, Massachusetts; Bambach, R.K., Bush, A.M., & Erwin, D.H. 2007. Autecology and the Filling of Ecospace: Key Metazoan Radiations. Paleontology 50(1):1-22. Data Supplement.
Spathites (Spathies)	Mollusca	Cephalopoda	93.3	Turonian	89.8	Turonian	1	1	5	115	Brusca, RC and GJ Brusca. 2003. Invertebrates. Second Edition. Sinauer. Sunderland, Massachusetts; Bambach, R.K., Bush, A.M., & Erwin, D.H. 2007. Autecology and the Filling of Ecospace: Key Metazoan Radiations. Paleontology 50(1):1-22. Data Supplement.
Watinoceras	Mollusca	Cephalopoda	93.3	Turonian	89.8	Turonian	1	1	5	115	Brusca, RC and GJ Brusca. 2003. Invertebrates. Second Edition. Sinauer. Sunderland, Massachusetts; Bambach, R.K., Bush, A.M., & Erwin, D.H. 2007. Autecology and the Filling of Ecospace: Key Metazoan Radiations. Paleontology 50(1):1-22. Data Supplement.
Hoplitoides	Mollusca	Cephalopoda	93.3	Turonian	89.8	Turonian	1	1	5	115	Brusca, RC and GJ Brusca. 2003. Invertebrates. Second Edition. Sinauer. Sunderland, Massachusetts; Bambach, R.K., Bush, A.M., & Erwin, D.H. 2007. Autecology and the Filling of Ecospace: Key Metazoan Radiations. Paleontology 50(1):1-22. Data Supplement.
Benueites	Mollusca	Cephalopoda	93.3	Turonian	89.8	Turonian	1	1	5	115	Brusca, RC and GJ Brusca. 2003. Invertebrates. Second Edition. Sinauer. Sunderland, Massachusetts; Bambach, R.K., Bush, A.M., & Erwin, D.H. 2007. Autecology and the Filling of Ecospace: Key Metazoan Radiations. Paleontology 50(1):1-22. Data Supplement.
Collignoniceras	Mollusca	Cephalopoda	93.3	Turonian	89.8	Turonian	1	1	5	115	Brusca, RC and GJ Brusca. 2003. Invertebrates. Second Edition. Sinauer. Sunderland, Massachusetts; Bambach, R.K., Bush, A.M., & Erwin, D.H. 2007. Autecology and the Filling of Ecospace: Key Metazoan Radiations. Paleontology 50(1):1-22. Data Supplement.
Prionocyclus	Mollusca	Cephalopoda	93.3	Turonian	89.8	Turonian	1	1	5	115	Brusca, RC and GJ Brusca. 2003. Invertebrates. Second Edition. Sinauer. Sunderland, Massachusetts; Bambach, R.K., Bush, A.M., & Erwin, D.H. 2007. Autecology and the Filling of Ecospace: Key Metazoan Radiations. Paleontology 50(1):1-22. Data Supplement.
Reesidites	Mollusca	Cephalopoda	93.3	Turonian	86.3	Coniacian	1	1	5	115	Brusca, RC and GJ Brusca. 2003. Invertebrates. Second Edition. Sinauer. Sunderland, Massachusetts; Bambach, R.K., Bush, A.M., & Erwin, D.H. 2007. Autecology and the Filling of Ecospace: Key Metazoan Radiations. Paleontology 50(1):1-22. Data Supplement.
Subprionotropis	Mollusca	Cephalopoda	93.3	Turonian	86.3	Coniacian	1	1	5	115	Brusca, RC and GJ Brusca. 2003. Invertebrates. Second Edition. Sinauer. Sunderland, Massachusetts; Bambach, R.K., Bush, A.M., & Erwin, D.H. 2007. Autecology and the Filling of Ecospace: Key Metazoan Radiations. Paleontology 50(1):1-22. Data Supplement.
Choffaticeras (Choffaticeras)	Mollusca	Cephalopoda	93.3	Turonian	89.8	Turonian	1	1	5	115	Brusca, RC and GJ Brusca. 2003. Invertebrates. Second Edition. Sinauer. Sunderland, Massachusetts; Bambach, R.K., Bush, A.M., & Erwin, D.H. 2007. Autecology and the Filling of Ecospace: Key Metazoan Radiations. Paleontology 50(1):1-22. Data Supplement.
Choffaticeras (Leoniceras)	Mollusca	Cephalopoda	93.3	Turonian	89.8	Turonian	1	1	5	115	Brusca, RC and GJ Brusca. 2003. Invertebrates. Second Edition. Sinauer. Sunderland, Massachusetts; Bambach, R.K., Bush, A.M., & Erwin, D.H. 2007. Autecology and the Filling of Ecospace: Key Metazoan Radiations. Paleontology 50(1):1-22. Data Supplement.
Eotissotia	Mollusca	Cephalopoda	93.3	Turonian	89.8	Turonian	1	1	5	115	Brusca, RC and GJ Brusca. 2003. Invertebrates. Second Edition. Sinauer. Sunderland, Massachusetts; Bambach, R.K., Bush, A.M., & Erwin, D.H. 2007. Autecology and the Filling of Ecospace: Key Metazoan Radiations. Paleontology 50(1):1-22. Data Supplement.
Wrightoceras	Mollusca	Cephalopoda	93.3	Turonian	89.8	Turonian	1	1	5	115	Brusca, RC and GJ Brusca. 2003. Invertebrates. Second Edition. Sinauer. Sunderland, Massachusetts; Bambach, R.K., Bush, A.M., & Erwin, D.H. 2007. Autecology and the Filling of Ecospace: Key Metazoan Radiations. Paleontology 50(1):1-22. Data Supplement.
Ezilloella	Mollusca	Cephalopoda	93.3	Turonian	89.8	Turonian	1	1	5	115	Brusca, RC and GJ Brusca. 2003. Invertebrates. Second Edition. Sinauer. Sunderland, Massachusetts; Bambach, R.K., Bush, A.M., & Erwin, D.H. 2007. Autecology and the Filling of Ecospace: Key Metazoan Radiations. Paleontology 50(1):1-22. Data Supplement.
Neoptychites	Mollusca	Cephalopoda	93.3	Turonian	89.8	Turonian	1	1	5	115	Brusca, RC and GJ Brusca. 2003. Invertebrates. Second Edition. Sinauer. Sunderland, Massachusetts; Bambach, R.K., Bush, A.M., & Erwin, D.H. 2007. Autecology and the Filling of Ecospace: Key Metazoan Radiations. Paleontology 50(1):1-22. Data Supplement.
Paramammites	Mollusca	Cephalopoda	93.3	Turonian	89.8	Turonian	1	1	5	115	Brusca, RC and GJ Brusca. 2003. Invertebrates. Second Edition. Sinauer. Sunderland, Massachusetts; Bambach, R.K., Bush, A.M., & Erwin, D.H. 2007. Autecology and the Filling of Ecospace: Key Metazoan Radiations. Paleontology 50(1):1-22. Data Supplement.
Bassites	Mollusca	Cephalopoda	93.3	Turonian	89.8	Turonian	1	1	5	115	Brusca, RC and GJ Brusca. 2003. Invertebrates. Second Edition. Sinauer. Sunderland, Massachusetts; Bambach, R.K., Bush, A.M., & Erwin, D.H. 2007. Autecology and the Filling of Ecospace: Key Metazoan Radiations. Paleontology 50(1):1-22. Data Supplement.
Kossmaticeratinae (Kossmaticeras)	Mollusca	Cephalopoda	93.3	Turonian	83.6	Santonian	1	1	5	115	Brusca, RC and GJ Brusca. 2003. Invertebrates. Second Edition. Sinauer. Sunderland, Massachusetts; Bambach, R.K., Bush, A.M., & Erwin, D.H. 2007. Autecology and the Filling of Ecospace: Key Metazoan Radiations. Paleontology 50(1):1-22. Data Supplement.
Yokoyamaoceras	Mollusca	Cephalopoda	93.3	Turonian	86.3	Coniacian	1	1	5	115	Brusca, RC and GJ Brusca. 2003. Invertebrates. Second Edition. Sinauer. Sunderland, Massachusetts; Bambach, R.K., Bush, A.M., & Erwin, D.H. 2007. Autecology and the Filling of Ecospace: Key Metazoan Radiations. Paleontology 50(1):1-22. Data Supplement.
Jimboiceras	Mollusca	Cephalopoda	93.3	Turonian	83.6	Santonian	1	1	5	115	Brusca, RC and GJ Brusca. 2003. Invertebrates. Second Edition. Sinauer. Sunderland, Massachusetts; Bambach, R.K., Bush, A.M., & Erwin, D.H. 2007. Autecology and the Filling of Ecospace: Key Metazoan Radiations. Paleontology 50(1):1-22. Data Supplement.
Binneyites	Mollusca	Cephalopoda	93.3	Turonian	83.6	Santonian	1	1	5	115	Brusca, RC and GJ Brusca. 2003. Invertebrates. Second Edition. Sinauer. Sunderland, Massachusetts; Bambach, R.K., Bush, A.M., & Erwin, D.H. 2007. Autecology and the Filling of Ecospace: Key Metazoan Radiations. Paleontology 50(1):1-22. Data Supplement.
Tropitoides	Mollusca	Cephalopoda	93.3	Turonian	89.8	Turonian	1	1	5	115	Brusca, RC and GJ Brusca. 2003. Invertebrates. Second Edition. Sinauer. Sunderland, Massachusetts; Bambach, R.K., Bush, A.M., & Erwin, D.H. 2007. Autecology and the Filling of Ecospace: Key Metazoan Radiations. Paleontology 50(1):1-22. Data Supplement.
Prohauericeras	Mollusca	Cephalopoda	93.3	Turonian	89.8	Turonian	1	1	5	115	Brusca, RC and GJ Brusca. 2003. Invertebrates. Second Edition. Sinauer. Sunderland, Massachusetts; Bambach, R.K., Bush, A.M., & Erwin, D.H. 2007. Autecology and the Filling of Ecospace: Key Metazoan Radiations. Paleontology 50(1):1-22. Data Supplement.
Coliopoceras	Mollusca	Cephalopoda	93.3	Turonian	89.8	Turonian	1	1	5	115	Brusca, RC and GJ Brusca. 2003. Invertebrates. Second Edition. Sinauer. Sunderland, Massachusetts; Bambach, R.K., Bush, A.M., & Erwin, D.H. 2007. Autecology and the Filling of Ecospace: Key Metazoan Radiations. Paleontology 50(1):1-22. Data Supplement.
Erichsenites	Mollusca	Cephalopoda	93.3	Turonian	89.8	Turonian	1	1	5	115	Brusca, RC and GJ Brusca. 2003. Invertebrates. Second Edition. Sinauer. Sunderland, Massachusetts; Bambach, R.K., Bush, A.M., & Erwin, D.H. 2007. Autecology and the Filling of Ecospace: Key Metazoan Radiations. Paleontology 50(1):1-22. Data Supplement.
Lecointriceras	Mollusca	Cephalopoda	93.3	Turonian	89.8	Turonian	1	1	5	115	Brusca, RC and GJ Brusca. 2003. Invertebrates. Second Edition. Sinauer. Sunderland, Massachusetts; Bambach, R.K., Bush, A.M., & Erwin, D.H. 2007. Autecology and the Filling of Ecospace: Key Metazoan Radiations. Paleontology 50(1):1-22. Data Supplement.
Lymaniceras	Mollusca	Cephalopoda	93.3	Turonian	89.8	Turonian	1	1	5	115	Brusca, RC and GJ Brusca. 2003. Invertebrates. Second Edition. Sinauer. Sunderland, Massachusetts; Bambach, R.K., Bush, A.M., & Erwin, D.H. 2007. Autecology and the Filling of Ecospace: Key Metazoan Radiations. Paleontology 50(1):1-22. Data Supplement.
Prioncyclus	Mollusca	Cephalopoda	93.3	Turonian	89.8	Turonian	1	1	5	115	Brusca, RC and GJ Brusca. 2003. Invertebrates. Second Edition. Sinauer. Sunderland, Massachusetts; Bambach, R.K., Bush, A.M., & Erwin, D.H. 2007. Autecology and the Filling of Ecospace: Key Metazoan Radiations. Paleontology 50(1):1-22. Data Supplement.
Subprionocyclus	Mollusca	Cephalopoda	93.3	Turonian	89.8	Turonian	1	1	5	115	Brusca, RC and GJ Brusca. 2003. Invertebrates. Second Edition. Sinauer. Sunderland, Massachusetts; Bambach, R.K., Bush, A.M., & Erwin, D.H. 2007. Autecology and the Filling of Ecospace: Key Metazoan Radiations. Paleontology 50(1):1-22. Data Supplement.
Doeneriquoceras	Mollusca	Cephalopoda	93.3	Turonian	89.8	Turonian	1	1	5	115	Brusca, RC and GJ Brusca. 2003. Invertebrates. Second Edition. Sinauer. Sunderland, Massachusetts; Bambach, R.K., Bush, A.M., & Erwin, D.H. 2007. Autecology and the Filling of Ecospace: Key Metazoan Radiations. Paleontology 50(1):1-22. Data Supplement.
Hourcqia	Mollusca	Cephalopoda	93.3	Turonian	86.3	Coniacian	1	1	5	115	Brusca, RC and GJ Brusca. 2003. Invertebrates. Second Edition. Sinauer. Sunderland, Massachusetts; Bambach, R.K., Bush, A.M., & Erwin, D.H. 2007. Autecology and the Filling of Ecospace: Key Metazoan Radiations. Paleontology 50(1):1-22. Data Supplement.
Masiaposites	Mollusca	Cephalopoda	93.3	Turonian	89.8	Turonian	1	1	5	115	Brusca, RC and GJ Brusca. 2003. Invertebrates. Second Edition. Sinauer. Sunderland, Massachusetts; Bambach, R.K., Bush, A.M., & Erwin, D.H. 2007. Autecology and the Filling of Ecospace: Key Metazoan Radiations. Paleontology 50(1):1-22. Data Supplement.
Heterotissotia	Mollusca	Cephalopoda	93.3	Turonian	86.3	Coniacian	1	1	5	115	Brusca, RC and GJ Brusca. 2003. Invertebrates. Second Edition. Sinauer. Sunderland, Massachusetts; Bambach, R.K., Bush, A.M., & Erwin, D.H. 2007. Autecology and the Filling of Ecospace: Key Metazoan Radiations. Paleontology 50(1):1-22. Data Supplement.
Infabricaticeras	Mollusca	Cephalopoda	93.3	Turonian	89.8	Turonian	1	1	5	115	Brusca, RC and GJ Brusca. 2003. Invertebrates. Second Edition. Sinauer. Sunderland, Massachusetts; Bambach, R.K., Bush, A.M., & Erwin, D.H. 2007. Autecology and the Filling of Ecospace: Key Metazoan Radiations. Paleontology 50(1):1-22. Data Supplement.
Tragodesmoceroides	Mollusca	Cephalopoda	93.3	Turonian	89.8	Turonian	1	1	5	115	Brusca, RC and GJ Brusca. 2003. Invertebrates. Second Edition. Sinauer. Sunderland, Massachusetts; Bambach, R.K., Bush, A.M., & Erwin, D.H. 2007. Autecology and the Filling of Ecospace: Key Metazoan Radiations. Paleontology 50(1):1-22. Data Supplement.
Holcodiscoides	Mollusca	Cephalopoda	93.3	Turonian	89.8	Turonian	1	1	5	115	Brusca, RC and GJ Brusca. 2003. Invertebrates. Second Edition. Sinauer. Sunderland, Massachusetts; Bambach, R.K., Bush, A.M., & Erwin, D.H. 2007. Autecology and the Filling of Ecospace: Key Metazoan Radiations. Paleontology 50(1):1-22. Data Supplement.
Pseudojacobites	Mollusca	Cephalopoda	93.3	Turonian	89.8	Turonian	1	1	5	115	Brusca, RC and GJ Brusca. 2003. Invertebrates. Second Edition. Sinauer. Sunderland, Massachusetts; Bambach, R.K., Bush, A.M., & Erwin, D.H. 2007. Autecology and the Filling of Ecospace: Key Metazoan Radiations. Paleontology 50(1):1-22. Data Supplement.
Tongoboryceras	Mollusca	Cephalopoda	93.3	Turonian	86.3	Coniacian	1	1	5	115	Brusca, RC and GJ Brusca. 2003. Invertebrates. Second Edition. Sinauer. Sunderland, Massachusetts; Bambach, R.K., Bush, A.M., & Erwin, D.H. 2007. Autecology and the Filling of Ecospace: Key Metazoan Radiations. Paleontology 50(1):1-22. Data Supplement.
Tragodesmoceras	Mollusca	Cephalopoda	93.3	Turonian	86.3	Coniacian	1	1	5	115	Brusca, RC and GJ Brusca. 2003. Invertebrates. Second Edition. Sinauer. Sunderland, Massachusetts; Bambach, R.K., Bush, A.M., & Erwin, D.H. 2007. Autecology and the Filling of Ecospace: Key Metazoan Radiations. Paleontology 50(1):1-22. Data Supplement.
Metaptychoceras	Mollusca	Cephalopoda	93.3	Turonian	89.8	Turonian	1	1	5	115	Brusca, RC and GJ Brusca. 2003. Invertebrates. Second Edition. Sinauer. Sunderland, Massachusetts; Bambach, R.K., Bush, A.M., & Erwin, D.H. 2007. Autecology and the Filling of Ecospace: Key Metazoan Radiations. Paleontology 50(1):1-22. Data Supplement.
Puebloites	Mollusca	Cephalopoda	93.3	Turonian	89.8	Turonian	1	1	5	115	Brusca, RC and GJ Brusca. 2003. Invertebrates. Second Edition. Sinauer. Sunderland, Massachusetts; Bambach, R.K., Bush, A.M., & Erwin, D.H. 2007. Autecology and the Filling of Ecospace: Key Metazoan Radiations. Paleontology 50(1):1-22. Data Supplement.
Muramotoceras	Mollusca	Cephalopoda	93.3	Turonian	89.8	Turonian	1	1	5	115	Brusca, RC and GJ Brusca. 2003. Invertebrates. Second Edition. Sinauer. Sunderland, Massachusetts; Bambach, R.K., Bush, A.M., & Erwin, D.H. 2007. Autecology and the Filling of Ecospace: Key Metazoan Radiations. Paleontology 50(1):1-22. Data Supplement.
Nipponites	Mollusca	Cephalopoda	93.3	Turonian	83.6	Santonian	1	1	5	115	Brusca, RC and GJ Brusca. 2003. Invertebrates. Second Edition. Sinauer. Sunderland, Massachusetts; Bambach, R.K., Bush, A.M., & Erwin, D.H. 2007. Autecology and the Filling of Ecospace: Key Metazoan Radiations. Paleontology 50(1):1-22. Data Supplement.
Baculites	Mollusca	Cephalopoda	93.3	Turonian	66	Maastrichtian	1	1	5	115	Brusca, RC and GJ Brusca. 2003. Invertebrates. Second Edition. Sinauer. Sunderland, Massachusetts; Bambach, R.K., Bush, A.M., & Erwin, D.H. 2007. Autecology and the Filling of Ecospace: Key Metazoan Radiations. Paleontology 50(1):1-22. Data Supplement.
Euhomaloceras	Mollusca	Cephalopoda	93.3	Turonian	66	Maastrichtian	1	1	5	115	Brusca, RC and GJ Brusca. 2003. Invertebrates. Second Edition. Sinauer. Sunderland, Massachusetts; Bambach, R.K., Bush, A.M., & Erwin, D.H. 2007. Autecology and the Filling of Ecospace: Key Metazoan Radiations. Paleontology 50(1):1-22. Data Supplement.
Hyphantoceras (Hyphantoceras)	Mollusca	Cephalopoda	93.3	Turonian	83.6	Santonian	1	1	5	115	Brusca, RC and GJ Brusca. 2003. Invertebrates. Second Edition. Sinauer. Sunderland, Massachusetts; Bambach, R.K., Bush, A.M., & Erwin, D.H. 2007. Autecology and the Filling of Ecospace: Key Metazoan Radiations. Paleontology 50(1):1-22. Data Supplement.
Glyptoxoceras	Mollusca	Cephalopoda	93.3	Turonian	66	Maastrichtian	1	1	5	115	Brusca, RC and GJ Brusca. 2003. Invertebrates. Second Edition. Sinauer. Sunderland, Massachusetts; Bambach, R.K., Bush, A.M., & Erwin, D.H. 2007. Autecology and the Filling of Ecospace: Key Metazoan Radiations. Paleontology 50(1):1-22. Data Supplement.
Neocrioceras	Mollusca	Cephalopoda	93.3	Turonian	72.1	Campanian	1	1	5	115	Brusca, RC and GJ Brusca. 2003. Invertebrates. Second Edition. Sinauer. Sunderland, Massachusetts; Bambach, R.K., Bush, A.M., & Erwin, D.H. 2007. Autecology and the Filling of Ecospace: Key Metazoan Radiations. Paleontology 50(1):1-22. Data Supplement.
Pseudoxybeloceras (Pseudoxybeloceras)	Mollusca	Cephalopoda	93.3	Turonian	72.1	Campanian	1	1	5	115	Brusca, RC and GJ Brusca. 2003. Invertebrates. Second Edition. Sinauer. Sunderland, Massachusetts; Bambach, R.K., Bush, A.M., & Erwin, D.H. 2007. Autecology and the Filling of Ecospace: Key Metazoan Radiations. Paleontology 50(1):1-22. Data Supplement.
Pseudoxybeloceras (Schlueterella)	Mollusca	Cephalopoda	93.3	Turonian	72.1	Campanian	1	1	5	115	Brusca, RC and GJ Brusca. 2003. Invertebrates. Second Edition. Sinauer. Sunderland, Massachusetts; Bambach, R.K., Bush, A.M., & Erwin, D.H. 2007. Autecology and the Filling of Ecospace: Key Metazoan Radiations. Paleontology 50(1):1-22. Data Supplement.
Scalarites	Mollusca	Cephalopoda	93.3	Turonian	86.3	Coniacian	1	1	5	115	Brusca, RC and GJ Brusca. 2003. Invertebrates. Second Edition. Sinauer. Sunderland, Massachusetts; Bambach, R.K., Bush, A.M., & Erwin, D.H. 2007. Autecology and the Filling of Ecospace: Key Metazoan Radiations. Paleontology 50(1):1-22. Data Supplement.
Nostoceras (Eubostrychoceras)	Mollusca	Cephalopoda	93.3	Turonian	83.6	Santonian	1	1	5	115	Brusca, RC and GJ Brusca. 2003. Invertebrates. Second Edition. Sinauer. Sunderland, Massachusetts; Bambach, R.K., Bush, A.M., & Erwin, D.H. 2007. Autecology and the Filling of Ecospace: Key Metazoan Radiations. Paleontology 50(1):1-22. Data Supplement.
Newboldiceras	Mollusca	Cephalopoda	100.5	Cenomanian	93.3	Cenomanian	1	1	5	115	Brusca, RC and GJ Brusca. 2003. Invertebrates. Second Edition. Sinauer. Sunderland, Massachusetts; Bambach, R.K., Bush, A.M., & Erwin, D.H. 2007. Autecology and the Filling of Ecospace: Key Metazoan Radiations. Paleontology 50(1):1-22. Data Supplement.
Calycoceras	Mollusca	Cephalopoda	100.5	Cenomanian	93.3	Cenomanian	1	1	5	115	Brusca, RC and GJ Brusca. 2003. Invertebrates. Second Edition. Sinauer. Sunderland, Massachusetts; Bambach, R.K., Bush, A.M., & Erwin, D.H. 2007. Autecology and the Filling of Ecospace: Key Metazoan Radiations. Paleontology 50(1):1-22. Data Supplement.
Dunveganoceras	Mollusca	Cephalopoda	100.5	Cenomanian	93.3	Cenomanian	1	1	5	115	Brusca, RC and GJ Brusca. 2003. Invertebrates. Second Edition. Sinauer. Sunderland, Massachusetts; Bambach, R.K., Bush, A.M., & Erwin, D.H. 2007. Autecology and the Filling of Ecospace: Key Metazoan Radiations. Paleontology 50(1):1-22. Data Supplement.
Lotzeites	Mollusca	Cephalopoda	100.5	Cenomanian	93.3	Cenomanian	1	1	5	115	Brusca, RC and GJ Brusca. 2003. Invertebrates. Second Edition. Sinauer. Sunderland, Massachusetts; Bambach, R.K., Bush, A.M., & Erwin, D.H. 2007. Autecology and the Filling of Ecospace: Key Metazoan Radiations. Paleontology 50(1):1-22. Data Supplement.
Metoicoceras	Mollusca	Cephalopoda	100.5	Cenomanian	93.3	Cenomanian	1	1	5	115	Brusca, RC and GJ Brusca. 2003. Invertebrates. Second Edition. Sinauer. Sunderland, Massachusetts; Bambach, R.K., Bush, A.M., & Erwin, D.H. 2007. Autecology and the Filling of Ecospace: Key Metazoan Radiations. Paleontology 50(1):1-22. Data Supplement.
Plesiacanthoceras	Mollusca	Cephalopoda	100.5	Cenomanian	93.3	Cenomanian	1	1	5	115	Brusca, RC and GJ Brusca. 2003. Invertebrates. Second Edition. Sinauer. Sunderland, Massachusetts; Bambach, R.K., Bush, A.M., & Erwin, D.H. 2007. Autecology and the Filling of Ecospace: Key Metazoan Radiations. Paleontology 50(1):1-22. Data Supplement.
Romaniceras	Mollusca	Cephalopoda	100.5	Cenomanian	89.8	Turonian	1	1	5	115	Brusca, RC and GJ Brusca. 2003. Invertebrates. Second Edition. Sinauer. Sunderland, Massachusetts; Bambach, R.K., Bush, A.M., & Erwin, D.H. 2007. Autecology and the Filling of Ecospace: Key Metazoan Radiations. Paleontology 50(1):1-22. Data Supplement.
Algericeras	Mollusca	Cephalopoda	100.5	Cenomanian	93.3	Cenomanian	1	1	5	115	Brusca, RC and GJ Brusca. 2003. Invertebrates. Second Edition. Sinauer. Sunderland, Massachusetts; Bambach, R.K., Bush, A.M., & Erwin, D.H. 2007. Autecology and the Filling of Ecospace: Key Metazoan Radiations. Paleontology 50(1):1-22. Data Supplement.
Austiniceras	Mollusca	Cephalopoda	100.5	Cenomanian	72.1	Campanian	1	1	5	115	Brusca, RC and GJ Brusca. 2003. Invertebrates. Second Edition. Sinauer. Sunderland, Massachusetts; Bambach, R.K., Bush, A.M., & Erwin, D.H. 2007. Autecology and the Filling of Ecospace: Key Metazoan Radiations. Paleontology 50(1):1-22. Data Supplement.
Parapuzosia	Mollusca	Cephalopoda	100.5	Cenomanian	72.1	Campanian	1	1	5	115	Brusca, RC and GJ Brusca. 2003. Invertebrates. Second Edition. Sinauer. Sunderland, Massachusetts; Bambach, R.K., Bush, A.M., & Erwin, D.H. 2007. Autecology and the Filling of Ecospace: Key Metazoan Radiations. Paleontology 50(1):1-22. Data Supplement.
Bostrychoceras	Mollusca	Cephalopoda	100.5	Cenomanian	66	Maastrichtian	1	1	5	115	Brusca, RC and GJ Brusca. 2003. Invertebrates. Second Edition. Sinauer. Sunderland, Massachusetts; Bambach, R.K., Bush, A.M., & Erwin, D.H. 2007. Autecology and the Filling of Ecospace: Key Metazoan Radiations. Paleontology 50(1):1-22. Data Supplement.
Hypoturrilites	Mollusca	Cephalopoda	100.5	Cenomanian	93.3	Cenomanian	1	1	5	115	Brusca, RC and GJ Brusca. 2003. Invertebrates. Second Edition. Sinauer. Sunderland, Massachusetts; Bambach, R.K., Bush, A.M., & Erwin, D.H. 2007. Autecology and the Filling of Ecospace: Key Metazoan Radiations. Paleontology 50(1):1-22. Data Supplement.
Turrilites	Mollusca	Cephalopoda	100.5	Cenomanian	93.3	Cenomanian	1	1	5	115	Brusca, RC and GJ Brusca. 2003. Invertebrates. Second Edition. Sinauer. Sunderland, Massachusetts; Bambach, R.K., Bush, A.M., & Erwin, D.H. 2007. Autecology and the Filling of Ecospace: Key Metazoan Radiations. Paleontology 50(1):1-22. Data Supplement.
Baskaniceras	Mollusca	Cephalopoda	100.5	Cenomanian	93.3	Cenomanian	1	1	5	115	Brusca, RC and GJ Brusca. 2003. Invertebrates. Second Edition. Sinauer. Sunderland, Massachusetts; Bambach, R.K., Bush, A.M., & Erwin, D.H. 2007. Autecology and the Filling of Ecospace: Key Metazoan Radiations. Paleontology 50(1):1-22. Data Supplement.
Neopulchellia	Mollusca	Cephalopoda	100.5	Cenomanian	93.3	Cenomanian	1	1	5	115	Brusca, RC and GJ Brusca. 2003. Invertebrates. Second Edition. Sinauer. Sunderland, Massachusetts; Bambach, R.K., Bush, A.M., & Erwin, D.H. 2007. Autecology and the Filling of Ecospace: Key Metazoan Radiations. Paleontology 50(1):1-22. Data Supplement.
Paracalycoceras	Mollusca	Cephalopoda	100.5	Cenomanian	93.3	Cenomanian	1	1	5	115	Brusca, RC and GJ Brusca. 2003. Invertebrates. Second Edition. Sinauer. Sunderland, Massachusetts; Bambach, R.K., Bush, A.M., & Erwin, D.H. 2007. Autecology and the Filling of Ecospace: Key Metazoan Radiations. Paleontology 50(1):1-22. Data Supplement.
Tarrantoceras	Mollusca	Cephalopoda	100.5	Cenomanian	93.3	Cenomanian	1	1	5	115	Brusca, RC and GJ Brusca. 2003. Invertebrates. Second Edition. Sinauer. Sunderland, Massachusetts; Bambach, R.K., Bush, A.M., & Erwin, D.H. 2007. Autecology and the Filling of Ecospace: Key Metazoan Radiations. Paleontology 50(1):1-22. Data Supplement.
Pseudacompsoceras	Mollusca	Cephalopoda	100.5	Cenomanian	93.3	Cenomanian	1	1	5	115	Brusca, RC and GJ Brusca. 2003. Invertebrates. Second Edition. Sinauer. Sunderland, Massachusetts; Bambach, R.K., Bush, A.M., & Erwin, D.H. 2007. Autecology and the Filling of Ecospace: Key Metazoan Radiations. Paleontology 50(1):1-22. Data Supplement.
Bunburyiceras	Mollusca	Cephalopoda	100.5	Cenomanian	93.3	Cenomanian	1	1	5	115	Brusca, RC and GJ Brusca. 2003. Invertebrates. Second Edition. Sinauer. Sunderland, Massachusetts; Bambach, R.K., Bush, A.M., & Erwin, D.H. 2007. Autecology and the Filling of Ecospace: Key Metazoan Radiations. Paleontology 50(1):1-22. Data Supplement.
Couloniceras	Mollusca	Cephalopoda	100.5	Cenomanian	93.3	Cenomanian	1	1	5	115	Brusca, RC and GJ Brusca. 2003. Invertebrates. Second Edition. Sinauer. Sunderland, Massachusetts; Bambach, R.K., Bush, A.M., & Erwin, D.H. 2007. Autecology and the Filling of Ecospace: Key Metazoan Radiations. Paleontology 50(1):1-22. Data Supplement.
Farbesiceras	Mollusca	Cephalopoda	100.5	Cenomanian	93.3	Cenomanian	1	1	5	115	Brusca, RC and GJ Brusca. 2003. Invertebrates. Second Edition. Sinauer. Sunderland, Massachusetts; Bambach, R.K., Bush, A.M., & Erwin, D.H. 2007. Autecology and the Filling of Ecospace: Key Metazoan Radiations. Paleontology 50(1):1-22. Data Supplement.
Fikaites	Mollusca	Cephalopoda	100.5	Cenomanian	93.3	Cenomanian	1	1	5	115	Brusca, RC and GJ Brusca. 2003. Invertebrates. Second Edition. Sinauer. Sunderland, Massachusetts; Bambach, R.K., Bush, A.M., & Erwin, D.H. 2007. Autecology and the Filling of Ecospace: Key Metazoan Radiations. Paleontology 50(1):1-22. Data Supplement.
Forbescieras	Mollusca	Cephalopoda	100.5	Cenomanian	93.3	Cenomanian	1	1	5	115	Brusca, RC and GJ Brusca. 2003. Invertebrates. Second Edition. Sinauer. Sunderland, Massachusetts; Bambach, R.K., Bush, A.M., & Erwin, D.H. 2007. Autecology and the Filling of Ecospace: Key Metazoan Radiations. Paleontology 50(1):1-22. Data Supplement.
Gentoniceras	Mollusca	Cephalopoda	100.5	Cenomanian	93.3	Cenomanian	1	1	5	115	Brusca, RC and GJ Brusca. 2003. Invertebrates. Second Edition. Sinauer. Sunderland, Massachusetts; Bambach, R.K., Bush, A.M., & Erwin, D.H. 2007. Autecology and the Filling of Ecospace: Key Metazoan Radiations. Paleontology 50(1):1-22. Data Supplement.
Jeanvogericeras	Mollusca	Cephalopoda	100.5	Cenomanian	93.3	Cenomanian	1	1	5	115	Brusca, RC and GJ Brusca. 2003. Invertebrates. Second Edition. Sinauer. Sunderland, Massachusetts; Bambach, R.K., Bush, A.M., & Erwin, D.H. 2007. Autecology and the Filling of Ecospace: Key Metazoan Radiations. Paleontology 50(1):1-22. Data Supplement.
Mesoturrilites	Mollusca	Cephalopoda	100.5	Cenomanian	93.3	Cenomanian	1	1	5	115	Brusca, RC and GJ Brusca. 2003. Invertebrates. Second Edition. Sinauer. Sunderland, Massachusetts; Bambach, R.K., Bush, A.M., & Erwin, D.H. 2007. Autecology and the Filling of Ecospace: Key Metazoan Radiations. Paleontology 50(1):1-22. Data Supplement.
Neomantelliceras	Mollusca	Cephalopoda	100.5	Cenomanian	93.3	Cenomanian	1	1	5	115	Brusca, RC and GJ Brusca. 2003. Invertebrates. Second Edition. Sinauer. Sunderland, Massachusetts; Bambach, R.K., Bush, A.M., & Erwin, D.H. 2007. Autecology and the Filling of Ecospace: Key Metazoan Radiations. Paleontology 50(1):1-22. Data Supplement.
Plesiacanthoides	Mollusca	Cephalopoda	100.5	Cenomanian	93.3	Cenomanian	1	1	5	115	Brusca, RC and GJ Brusca. 2003. Invertebrates. Second Edition. Sinauer. Sunderland, Massachusetts; Bambach, R.K., Bush, A.M., & Erwin, D.H. 2007. Autecology and the Filling of Ecospace: Key Metazoan Radiations. Paleontology 50(1):1-22. Data Supplement.
Promantelliceras	Mollusca	Cephalopoda	100.5	Cenomanian	93.3	Cenomanian	1	1	5	115	Brusca, RC and GJ Brusca. 2003. Invertebrates. Second Edition. Sinauer. Sunderland, Massachusetts; Bambach, R.K., Bush, A.M., & Erwin, D.H. 2007. Autecology and the Filling of Ecospace: Key Metazoan Radiations. Paleontology 50(1):1-22. Data Supplement.
Submantelliceras	Mollusca	Cephalopoda	100.5	Cenomanian	93.3	Cenomanian	1	1	5	115	Brusca, RC and GJ Brusca. 2003. Invertebrates. Second Edition. Sinauer. Sunderland, Massachusetts; Bambach, R.K., Bush, A.M., & Erwin, D.H. 2007. Autecology and the Filling of Ecospace: Key Metazoan Radiations. Paleontology 50(1):1-22. Data Supplement.
Acanthoceras	Mollusca	Cephalopoda	100.5	Cenomanian	93.3	Cenomanian	1	1	5	115	Brusca, RC and GJ Brusca. 2003. Invertebrates. Second Edition. Sinauer. Sunderland, Massachusetts; Bambach, R.K., Bush, A.M., & Erwin, D.H. 2007. Autecology and the Filling of Ecospace: Key Metazoan Radiations. Paleontology 50(1):1-22. Data Supplement.
Acompsoceras	Mollusca	Cephalopoda	100.5	Cenomanian	93.3	Cenomanian	1	1	5	115	Brusca, RC and GJ Brusca. 2003. Invertebrates. Second Edition. Sinauer. Sunderland, Massachusetts; Bambach, R.K., Bush, A.M., & Erwin, D.H. 2007. Autecology and the Filling of Ecospace: Key Metazoan Radiations. Paleontology 50(1):1-22. Data Supplement.
Buccinammonites	Mollusca	Cephalopoda	100.5	Cenomanian	93.3	Cenomanian	1	1	5	115	Brusca, RC and GJ Brusca. 2003. Invertebrates. Second Edition. Sinauer. Sunderland, Massachusetts; Bambach, R.K., Bush, A.M., & Erwin, D.H. 2007. Autecology and the Filling of Ecospace: Key Metazoan Radiations. Paleontology 50(1):1-22. Data Supplement.
Calycoceras (Calycoceras)	Mollusca	Cephalopoda	100.5	Cenomanian	93.3	Cenomanian	1	1	5	115	Brusca, RC and GJ Brusca. 2003. Invertebrates. Second Edition. Sinauer. Sunderland, Massachusetts; Bambach, R.K., Bush, A.M., & Erwin, D.H. 2007. Autecology and the Filling of Ecospace: Key Metazoan Radiations. Paleontology 50(1):1-22. Data Supplement.
Calycoceras (Gentoniceras)	Mollusca	Cephalopoda	100.5	Cenomanian	93.3	Cenomanian	1	1	5	115	Brusca, RC and GJ Brusca. 2003. Invertebrates. Second Edition. Sinauer. Sunderland, Massachusetts; Bambach, R.K., Bush, A.M., & Erwin, D.H. 2007. Autecology and the Filling of Ecospace: Key Metazoan Radiations. Paleontology 50(1):1-22. Data Supplement.
Calycoceras (Hourcqiella)	Mollusca	Cephalopoda	100.5	Cenomanian	93.3	Cenomanian	1	1	5	115	Brusca, RC and GJ Brusca. 2003. Invertebrates. Second Edition. Sinauer. Sunderland, Massachusetts; Bambach, R.K., Bush, A.M., & Erwin, D.H. 2007. Autecology and the Filling of Ecospace: Key Metazoan Radiations. Paleontology 50(1):1-22. Data Supplement.
Calycoceras (Newboldiceras)	Mollusca	Cephalopoda	100.5	Cenomanian	93.3	Cenomanian	1	1	5	115	Brusca, RC and GJ Brusca. 2003. Invertebrates. Second Edition. Sinauer. Sunderland, Massachusetts; Bambach, R.K., Bush, A.M., & Erwin, D.H. 2007. Autecology and the Filling of Ecospace: Key Metazoan Radiations. Paleontology 50(1):1-22. Data Supplement.
Calycoceras (Proeucalycoceras)	Mollusca	Cephalopoda	100.5	Cenomanian	93.3	Cenomanian	1	1	5	115	Brusca, RC and GJ Brusca. 2003. Invertebrates. Second Edition. Sinauer. Sunderland, Massachusetts; Bambach, R.K., Bush, A.M., & Erwin, D.H. 2007. Autecology and the Filling of Ecospace: Key Metazoan Radiations. Paleontology 50(1):1-22. Data Supplement.
Cryptometoicoceras	Mollusca	Cephalopoda	100.5	Cenomanian	93.3	Cenomanian	1	1	5	115	Brusca, RC and GJ Brusca. 2003. Invertebrates. Second Edition. Sinauer. Sunderland, Massachusetts; Bambach, R.K., Bush, A.M., & Erwin, D.H. 2007. Autecology and the Filling of Ecospace: Key Metazoan Radiations. Paleontology 50(1):1-22. Data Supplement.
Cunningtoniceras	Mollusca	Cephalopoda	100.5	Cenomanian	93.3	Cenomanian	1	1	5	115	Brusca, RC and GJ Brusca. 2003. Invertebrates. Second Edition. Sinauer. Sunderland, Massachusetts; Bambach, R.K., Bush, A.M., & Erwin, D.H. 2007. Autecology and the Filling of Ecospace: Key Metazoan Radiations. Paleontology 50(1):1-22. Data Supplement.
Dunveganoceras (Dunveganoceras)	Mollusca	Cephalopoda	100.5	Cenomanian	93.3	Cenomanian	1	1	5	115	Brusca, RC and GJ Brusca. 2003. Invertebrates. Second Edition. Sinauer. Sunderland, Massachusetts; Bambach, R.K., Bush, A.M., & Erwin, D.H. 2007. Autecology and the Filling of Ecospace: Key Metazoan Radiations. Paleontology 50(1):1-22. Data Supplement.
Dunveganoceras (Plesiacanthoceras)	Mollusca	Cephalopoda	100.5	Cenomanian	93.3	Cenomanian	1	1	5	115	Brusca, RC and GJ Brusca. 2003. Invertebrates. Second Edition. Sinauer. Sunderland, Massachusetts; Bambach, R.K., Bush, A.M., & Erwin, D.H. 2007. Autecology and the Filling of Ecospace: Key Metazoan Radiations. Paleontology 50(1):1-22. Data Supplement.
Eucalycoceras	Mollusca	Cephalopoda	100.5	Cenomanian	93.3	Cenomanian	1	1	5	115	Brusca, RC and GJ Brusca. 2003. Invertebrates. Second Edition. Sinauer. Sunderland, Massachusetts; Bambach, R.K., Bush, A.M., & Erwin, D.H. 2007. Autecology and the Filling of Ecospace: Key Metazoan Radiations. Paleontology 50(1):1-22. Data Supplement.
Euomphaloceras	Mollusca	Cephalopoda	100.5	Cenomanian	93.3	Cenomanian	1	1	5	115	Brusca, RC and GJ Brusca. 2003. Invertebrates. Second Edition. Sinauer. Sunderland, Massachusetts; Bambach, R.K., Bush, A.M., & Erwin, D.H. 2007. Autecology and the Filling of Ecospace: Key Metazoan Radiations. Paleontology 50(1):1-22. Data Supplement.
Graysonites	Mollusca	Cephalopoda	100.5	Cenomanian	93.3	Cenomanian	1	1	5	115	Brusca, RC and GJ Brusca. 2003. Invertebrates. Second Edition. Sinauer. Sunderland, Massachusetts; Bambach, R.K., Bush, A.M., & Erwin, D.H. 2007. Autecology and the Filling of Ecospace: Key Metazoan Radiations. Paleontology 50(1):1-22. Data Supplement.
Kamerunoceras	Mollusca	Cephalopoda	100.5	Cenomanian	89.8	Turonian	1	1	5	115	Brusca, RC and GJ Brusca. 2003. Invertebrates. Second Edition. Sinauer. Sunderland, Massachusetts; Bambach, R.K., Bush, A.M., & Erwin, D.H. 2007. Autecology and the Filling of Ecospace: Key Metazoan Radiations. Paleontology 50(1):1-22. Data Supplement.
Metasigaloceras	Mollusca	Cephalopoda	100.5	Cenomanian	93.3	Cenomanian	1	1	5	115	Brusca, RC and GJ Brusca. 2003. Invertebrates. Second Edition. Sinauer. Sunderland, Massachusetts; Bambach, R.K., Bush, A.M., & Erwin, D.H. 2007. Autecology and the Filling of Ecospace: Key Metazoan Radiations. Paleontology 50(1):1-22. Data Supplement.
Paracompsoceras	Mollusca	Cephalopoda	100.5	Cenomanian	93.3	Cenomanian	1	1	5	115	Brusca, RC and GJ Brusca. 2003. Invertebrates. Second Edition. Sinauer. Sunderland, Massachusetts; Bambach, R.K., Bush, A.M., & Erwin, D.H. 2007. Autecology and the Filling of Ecospace: Key Metazoan Radiations. Paleontology 50(1):1-22. Data Supplement.
Pseudaspidoceras	Mollusca	Cephalopoda	100.5	Cenomanian	89.8	Turonian	1	1	5	115	Brusca, RC and GJ Brusca. 2003. Invertebrates. Second Edition. Sinauer. Sunderland, Massachusetts; Bambach, R.K., Bush, A.M., & Erwin, D.H. 2007. Autecology and the Filling of Ecospace: Key Metazoan Radiations. Paleontology 50(1):1-22. Data Supplement.
Sharpeiceras	Mollusca	Cephalopoda	100.5	Cenomanian	93.3	Cenomanian	1	1	5	115	Brusca, RC and GJ Brusca. 2003. Invertebrates. Second Edition. Sinauer. Sunderland, Massachusetts; Bambach, R.K., Bush, A.M., & Erwin, D.H. 2007. Autecology and the Filling of Ecospace: Key Metazoan Radiations. Paleontology 50(1):1-22. Data Supplement.
Algericeras (Algericeras)	Mollusca	Cephalopoda	100.5	Cenomanian	93.3	Cenomanian	1	1	5	115	Brusca, RC and GJ Brusca. 2003. Invertebrates. Second Edition. Sinauer. Sunderland, Massachusetts; Bambach, R.K., Bush, A.M., & Erwin, D.H. 2007. Autecology and the Filling of Ecospace: Key Metazoan Radiations. Paleontology 50(1):1-22. Data Supplement.
Algericeras (Sakondryella)	Mollusca	Cephalopoda	100.5	Cenomanian	93.3	Cenomanian	1	1	5	115	Brusca, RC and GJ Brusca. 2003. Invertebrates. Second Edition. Sinauer. Sunderland, Massachusetts; Bambach, R.K., Bush, A.M., & Erwin, D.H. 2007. Autecology and the Filling of Ecospace: Key Metazoan Radiations. Paleontology 50(1):1-22. Data Supplement.
Euhystrichoceras	Mollusca	Cephalopoda	100.5	Cenomanian	93.3	Cenomanian	1	1	5	115	Brusca, RC and GJ Brusca. 2003. Invertebrates. Second Edition. Sinauer. Sunderland, Massachusetts; Bambach, R.K., Bush, A.M., & Erwin, D.H. 2007. Autecology and the Filling of Ecospace: Key Metazoan Radiations. Paleontology 50(1):1-22. Data Supplement.
Cibolaites	Mollusca	Cephalopoda	100.5	Cenomanian	93.3	Cenomanian	1	1	5	115	Brusca, RC and GJ Brusca. 2003. Invertebrates. Second Edition. Sinauer. Sunderland, Massachusetts; Bambach, R.K., Bush, A.M., & Erwin, D.H. 2007. Autecology and the Filling of Ecospace: Key Metazoan Radiations. Paleontology 50(1):1-22. Data Supplement.
Adkinsia	Mollusca	Cephalopoda	100.5	Cenomanian	93.3	Cenomanian	1	1	5	115	Brusca, RC and GJ Brusca. 2003. Invertebrates. Second Edition. Sinauer. Sunderland, Massachusetts; Bambach, R.K., Bush, A.M., & Erwin, D.H. 2007. Autecology and the Filling of Ecospace: Key Metazoan Radiations. Paleontology 50(1):1-22. Data Supplement.
Neosaynoceras	Mollusca	Cephalopoda	100.5	Cenomanian	93.3	Cenomanian	1	1	5	115	Brusca, RC and GJ Brusca. 2003. Invertebrates. Second Edition. Sinauer. Sunderland, Massachusetts; Bambach, R.K., Bush, A.M., & Erwin, D.H. 2007. Autecology and the Filling of Ecospace: Key Metazoan Radiations. Paleontology 50(1):1-22. Data Supplement.
Forbesiceras	Mollusca	Cephalopoda	100.5	Cenomanian	93.3	Cenomanian	1	1	5	115	Brusca, RC and GJ Brusca. 2003. Invertebrates. Second Edition. Sinauer. Sunderland, Massachusetts; Bambach, R.K., Bush, A.M., & Erwin, D.H. 2007. Autecology and the Filling of Ecospace: Key Metazoan Radiations. Paleontology 50(1):1-22. Data Supplement.
Budaiceras	Mollusca	Cephalopoda	100.5	Cenomanian	93.3	Cenomanian	1	1	5	115	Brusca, RC and GJ Brusca. 2003. Invertebrates. Second Edition. Sinauer. Sunderland, Massachusetts; Bambach, R.K., Bush, A.M., & Erwin, D.H. 2007. Autecology and the Filling of Ecospace: Key Metazoan Radiations. Paleontology 50(1):1-22. Data Supplement.
Ojinagiceras	Mollusca	Cephalopoda	100.5	Cenomanian	93.3	Cenomanian	1	1	5	115	Brusca, RC and GJ Brusca. 2003. Invertebrates. Second Edition. Sinauer. Sunderland, Massachusetts; Bambach, R.K., Bush, A.M., & Erwin, D.H. 2007. Autecology and the Filling of Ecospace: Key Metazoan Radiations. Paleontology 50(1):1-22. Data Supplement.
Stoliczkaia (Lamnayella)	Mollusca	Cephalopoda	100.5	Cenomanian	93.3	Cenomanian	1	1	5	115	Brusca, RC and GJ Brusca. 2003. Invertebrates. Second Edition. Sinauer. Sunderland, Massachusetts; Bambach, R.K., Bush, A.M., & Erwin, D.H. 2007. Autecology and the Filling of Ecospace: Key Metazoan Radiations. Paleontology 50(1):1-22. Data Supplement.
Fagesia	Mollusca	Cephalopoda	100.5	Cenomanian	89.8	Turonian	1	1	5	115	Brusca, RC and GJ Brusca. 2003. Invertebrates. Second Edition. Sinauer. Sunderland, Massachusetts; Bambach, R.K., Bush, A.M., & Erwin, D.H. 2007. Autecology and the Filling of Ecospace: Key Metazoan Radiations. Paleontology 50(1):1-22. Data Supplement.
Nigericeras	Mollusca	Cephalopoda	100.5	Cenomanian	93.3	Cenomanian	1	1	5	115	Brusca, RC and GJ Brusca. 2003. Invertebrates. Second Edition. Sinauer. Sunderland, Massachusetts; Bambach, R.K., Bush, A.M., & Erwin, D.H. 2007. Autecology and the Filling of Ecospace: Key Metazoan Radiations. Paleontology 50(1):1-22. Data Supplement.
[truncated: 16,879 more rows]
